# Supplementary material for: Crystal structure of difenoconazole
Source: Acta Crystallogr Sect E Struct Rep Online. 2014 Oct 24;70(Pt 11):o1173. doi: 10.1107/S1600536814022429 (PMC4257337; doi:10.1107/S1600536814022429)
Supplement: Supplementary file 1 [file e-70-o1173-sup1.cif]

##############################################################################
#                                                                            #
# This CIF contains the data in a paper accepted for publication in          #
# Acta Crystallographica Section E. It conforms to the requirements of       #
# Notes for Authors for Acta Crystallographica Section E, and has been       #
# peer reviewed under the auspices of the IUCr Commission on Journals.       #
#                                                                            #
# Full details of the Crystallographic Information File format               #
# are given in the paper "The Crystallographic Information File (CIF):       #
# a New Standard Archive File for Crystallography" by S. R. Hall, F. H.      #
# Allen and I. D. Brown [Acta Cryst. (1991), A47, 655-685].                  #
#                                                                            #
# The current version of the core CIF dictionary is obtainable from          #
# ftp://ftp.iucr.org/pub/cif_core.dic.                                       #
#                                                                            #
# Software is freely available for graphical display of the structure(s)     #
# in this CIF. For information consult the CIF software page                 #
# http://www.iucr.org/resources/cif/software.                                #
#                                                                            #
# This file may be used for bona fide research purposes within the           #
# scientific community so long as proper attribution is given to the journal # 
# article from which it was obtained.                                        #
#                                                                            #
##############################################################################
data_global
_audit_creation_method     'form.cif (version 2.0)'
_journal_data_validation_number     ?
_journal_date_recd_electronic     2014-10-09
_journal_date_accepted     2014-10-13
_journal_name_full     'Acta Crystallographica, Section E'
_journal_year     2014
_journal_volume     70
_journal_issue     11
_journal_page_first     o1173
_journal_page_last     o1173
_journal_paper_category     HO
_journal_paper_doi     10.1107/S1600536814022429
_journal_coeditor_code     HG5412
_publ_contact_author_name     'Tae Ho Kim'
_publ_contact_author_address
;
Department of Chemistry
Gyeongsang National University
Jinju 660-701
Republic of Korea
;
_publ_contact_author_email
;
thkim@gnu.ac.kr
;
_publ_contact_author_fax     '+82-55-772-2789'
_publ_contact_author_phone     '+82-55-772-2789'
_publ_section_title
;
Crystal structure of difenoconazole
;
loop_
    _publ_author_name
    _publ_author_address
    'Cho, Seonghwa'
;
Department of Chemistry and Research Institute of Natural Sciences,
Gyeongsang National University, Jinju 660-701, Republic of Korea
;
    'Kang, Gihaeng'
;
Department of Chemistry and Research Institute of Natural Sciences,
Gyeongsang National University, Jinju 660-701, Republic of Korea
;
    'Lee, Sangjin'
;
Department of Chemistry and Research Institute of Natural Sciences,
Gyeongsang National University, Jinju 660-701, Republic of Korea
;
    'Kim, Tae Ho'
;
Department of Chemistry and Research Institute of Natural Sciences,
Gyeongsang National University, Jinju 660-701, Republic of Korea
;
_publ_section_synopsis     .
data_I
_database_code_depnum_ccdc_archive 'CCDC 1028719'
_audit_creation_method     SHELXTL
_chemical_name_systematic
;\
1-({2-[2-Chloro-4-(4-chlorophenoxy)phenyl]-4-methyl-1,3-dioxolan-\
2-yl}methyl)-1<i>H</i>-1,2,4-triazole
;
_chemical_name_common     ?
_chemical_formula_moiety     'C19 H17 Cl2 N3 O3'
_chemical_formula_sum     'C19 H17 Cl2 N3 O3'
_chemical_formula_iupac     'C19 H17 Cl2 N3 O3'
_chemical_formula_weight     406.26
_chemical_melting_point     ?
_symmetry_cell_setting     monoclinic
_symmetry_space_group_name_H-M     'C 2/c'
_symmetry_space_group_name_Hall     '-C 2yc'
loop_
    _symmetry_equiv_pos_as_xyz
    'x, y, z'
    '-x, y, -z+1/2'
    'x+1/2, y+1/2, z'
    '-x+1/2, y+1/2, -z+1/2'
    '-x, -y, -z'
    'x, -y, z-1/2'
    '-x+1/2, -y+1/2, -z'
    'x+1/2, -y+1/2, z-1/2'
_cell_length_a     25.6913(13)
_cell_length_b     10.0220(4)
_cell_length_c     14.6417(6)
_cell_angle_alpha     90.00
_cell_angle_beta     93.439(4)
_cell_angle_gamma     90.00
_cell_volume     3763.1(3)
_cell_formula_units_Z     8
_cell_measurement_reflns_used     9891
_cell_measurement_theta_min     2.18
_cell_measurement_theta_max     27.46
_cell_measurement_temperature     173(2)
_exptl_crystal_description     Block
_exptl_crystal_colour     colourless
_exptl_crystal_size_max     0.50
_exptl_crystal_size_mid     0.42
_exptl_crystal_size_min     0.34
_exptl_crystal_density_diffrn     1.434
_exptl_crystal_density_meas     ?
_exptl_crystal_density_method     'not measured'
_exptl_crystal_F_000     1680
_exptl_absorpt_coefficient_mu     0.370
_exptl_absorpt_correction_type     multi-scan
_exptl_absorpt_process_details
;
(SADABS; Bruker, 2009)
;
_exptl_absorpt_correction_T_min     0.8365
_exptl_absorpt_correction_T_max     0.8845
_exptl_special_details     ?
_diffrn_ambient_temperature     173(2)
_diffrn_radiation_type     MoK\a
_diffrn_radiation_wavelength     0.71073
_diffrn_radiation_source     'fine-focus sealed tube'
_diffrn_radiation_monochromator     graphite
_diffrn_measurement_device_type     'Bruker APEXII CCD'
_diffrn_measurement_method     '\f and \w scans'
_diffrn_detector_area_resol_mean     ?
_diffrn_reflns_number     28161
_diffrn_reflns_av_R_equivalents     0.0395
_diffrn_reflns_av_sigmaI/netI     0.0232
_diffrn_reflns_theta_min     1.59
_diffrn_reflns_theta_max     26.00
_diffrn_reflns_theta_full     26.00
_diffrn_measured_fraction_theta_max     0.999
_diffrn_measured_fraction_theta_full     0.999
_diffrn_reflns_limit_h_min     -31
_diffrn_reflns_limit_h_max     31
_diffrn_reflns_limit_k_min     -12
_diffrn_reflns_limit_k_max     11
_diffrn_reflns_limit_l_min     -16
_diffrn_reflns_limit_l_max     18
_refine_special_details
;
Refinement of <i>F</i>^2^ against ALL reflections. The weighted <i>R</i>-factor
<i>wR</i> and goodness of fit <i>S</i> are based on <i>F</i>^2^, conventional
<i>R</i>-factors <i>R</i> are based on <i>F</i>, with <i>F</i> set to zero for
negative <i>F</i>^2^. The threshold expression of <i>F</i>^2^ >
\s(<i>F</i>^2^) is used only for calculating <i>R</i>-factors(gt) <i>etc</i>.
and is not relevant to the choice of reflections for refinement.
<i>R</i>-factors based on <i>F</i>^2^ are statistically about twice as large
as those based on <i>F</i>, and <i>R</i>- factors based on ALL data will be
even larger.
;
_reflns_number_total     3694
_reflns_number_gt     3251
_reflns_threshold_expression     I>2\s(I)
_refine_ls_structure_factor_coef     Fsqd
_refine_ls_matrix_type     full
_refine_ls_R_factor_all     0.0660
_refine_ls_R_factor_gt     0.0585
_refine_ls_wR_factor_gt     0.1545
_refine_ls_wR_factor_ref     0.1604
_refine_ls_goodness_of_fit_ref     1.064
_refine_ls_restrained_S_all     1.064
_refine_ls_number_reflns     3694
_refine_ls_number_parameters     254
_refine_ls_number_restraints     0
_refine_ls_hydrogen_treatment     constr
_refine_ls_weighting_scheme     calc
_refine_ls_weighting_details
        'calc w=1/[\s^2^(Fo^2^)+(0.0826P)^2^+11.4923P] where P=(Fo^2^+2Fc^2^)/3'
_atom_sites_solution_hydrogens     geom
_atom_sites_solution_primary     direct
_atom_sites_solution_secondary     difmap
_refine_ls_shift/su_max     0.001
_refine_ls_shift/su_mean     0.000
_refine_diff_density_max     1.084
_refine_diff_density_min     -0.821
_refine_ls_extinction_method     none
_refine_ls_extinction_coef     ?
loop_
    _atom_type_symbol
    _atom_type_description
    _atom_type_scat_dispersion_real
    _atom_type_scat_dispersion_imag
    _atom_type_scat_source
    'C' 'C' 0.0033 0.0016
                         'International Tables Vol C Tables 4.2.6.8 and 6.1.1.4'
    'H' 'H' 0.0000 0.0000
                         'International Tables Vol C Tables 4.2.6.8 and 6.1.1.4'
    'N' 'N' 0.0061 0.0033
                         'International Tables Vol C Tables 4.2.6.8 and 6.1.1.4'
    'O' 'O' 0.0106 0.0060
                         'International Tables Vol C Tables 4.2.6.8 and 6.1.1.4'
    'Cl' 'Cl' 0.1484 0.1585
                         'International Tables Vol C Tables 4.2.6.8 and 6.1.1.4'
_computing_data_collection
;
APEX2 (Bruker, 2009)
;
_computing_cell_refinement
;
SAINT (Bruker, 2009)
;
_computing_data_reduction
;
SAINT (Bruker, 2009)
;
_computing_structure_solution
;
SHELXTL (Sheldrick, 2008)
;
_computing_structure_refinement
;
SHELXTL (Sheldrick, 2008)
;
_computing_molecular_graphics
;
DIAMOND (Brandenburg, 2010)
;
_computing_publication_material
;
SHELXTL (Sheldrick, 2008)
;
loop_
    _atom_site_type_symbol
    _atom_site_label
    _atom_site_fract_x
    _atom_site_fract_y
    _atom_site_fract_z
    _atom_site_U_iso_or_equiv
    _atom_site_adp_type
    _atom_site_calc_flag
    _atom_site_refinement_flags
    _atom_site_occupancy
    _atom_site_symmetry_multiplicity
    _atom_site_disorder_assembly
    _atom_site_disorder_group
    Cl Cl1 0.42744(2) 0.49115(6) 0.12241(5) 0.0266(2) Uani d . 1 1 . .
    Cl Cl2 0.82170(3) 0.20023(10) 0.20260(9) 0.0669(4) Uani d . 1 1 . .
    O O1 0.62242(7) 0.48045(19) 0.13830(15) 0.0310(5) Uani d . 1 1 . .
    O O2 0.39803(7) 0.19880(19) 0.13311(13) 0.0278(4) Uani d . 1 1 A .
    O O3 0.44578(7) 0.04892(18) 0.05807(14) 0.0310(5) Uani d . 1 1 . .
    N N1 0.35985(8) 0.1646(2) -0.04986(15) 0.0238(5) Uani d . 1 1 A .
    N N2 0.35747(10) 0.0522(3) -0.10262(18) 0.0351(6) Uani d . 1 1 A .
    N N3 0.27774(9) 0.1059(2) -0.05524(16) 0.0311(5) Uani d . 1 1 A .
    C C1 0.48411(10) 0.2656(3) 0.08715(18) 0.0234(5) Uani d . 1 1 . .
    C C2 0.48477(10) 0.4006(2) 0.11281(17) 0.0217(5) Uani d . 1 1 A .
    C C3 0.53104(10) 0.4691(3) 0.13124(17) 0.0232(5) Uani d . 1 1 . .
    H H3 0.5305 0.5600 0.1496 0.028 Uiso calc R 1 1 A .
    C C4 0.57807(10) 0.4041(3) 0.12269(18) 0.0241(5) Uani d . 1 1 A .
    C C5 0.57897(10) 0.2708(3) 0.09724(19) 0.0280(6) Uani d . 1 1 . .
    H H5 0.6112 0.2260 0.0917 0.034 Uiso calc R 1 1 A .
    C C6 0.53236(10) 0.2042(3) 0.08011(19) 0.0274(6) Uani d . 1 1 A .
    H H6 0.5332 0.1129 0.0628 0.033 Uiso calc R 1 1 . .
    C C7 0.66965(10) 0.4125(3) 0.15259(19) 0.0246(5) Uani d . 1 1 . .
    C C8 0.70587(12) 0.4212(3) 0.0878(2) 0.0368(7) Uani d . 1 1 . .
    H H8 0.6985 0.4704 0.0331 0.044 Uiso calc R 1 1 . .
    C C9 0.75346(12) 0.3571(3) 0.1033(3) 0.0446(8) Uani d . 1 1 . .
    H H9 0.7792 0.3625 0.0596 0.054 Uiso calc R 1 1 . .
    C C10 0.76287(11) 0.2854(3) 0.1831(2) 0.0372(7) Uani d . 1 1 . .
    C C11 0.72675(12) 0.2774(3) 0.2478(2) 0.0337(7) Uani d . 1 1 . .
    H H11 0.7339 0.2273 0.3022 0.040 Uiso calc R 1 1 . .
    C C12 0.67983(11) 0.3430(3) 0.23296(19) 0.0308(6) Uani d . 1 1 . .
    H H12 0.6547 0.3404 0.2779 0.037 Uiso calc R 1 1 . .
    C C13 0.43413(10) 0.1863(2) 0.06428(18) 0.0235(5) Uani d . 1 1 A .
    C C14 0.39958(15) 0.0777(3) 0.1848(2) 0.0465(8) Uani d . 1 1 . .
    H H14A 0.3646 0.0559 0.2053 0.056 Uiso calc PR 0.566(17) 1 A 1
    H H14B 0.4241 0.0860 0.2393 0.056 Uiso calc PR 0.566(17) 1 A 1
    H H14C 0.4047 0.0970 0.2510 0.056 Uiso calc PR 0.434(17) 1 A 2
    H H14D 0.3666 0.0274 0.1738 0.056 Uiso calc PR 0.434(17) 1 A 2
    C C15 0.4172(4) -0.0259(7) 0.1230(6) 0.042(3) Uani d P 0.566(17) 1 A 1
    H H15 0.3851 -0.0594 0.0883 0.064 Uiso calc PR 0.566(17) 1 A 1
    C C15' 0.4417(4) 0.0044(8) 0.1547(6) 0.040(3) Uani d P 0.434(17) 1 A 2
    H H15' 0.4736 0.0383 0.1899 0.059 Uiso calc PR 0.434(17) 1 A 2
    C C16 0.4442(2) -0.1428(4) 0.1591(3) 0.0714(13) Uani d . 1 1 . .
    H H16A 0.4771 -0.1534 0.1293 0.107 Uiso calc PR 0.566(17) 1 A 1
    H H16B 0.4223 -0.2218 0.1472 0.107 Uiso calc PR 0.566(17) 1 A 1
    H H16C 0.4514 -0.1325 0.2252 0.107 Uiso calc PR 0.566(17) 1 A 1
    H H16D 0.4503 -0.1784 0.0983 0.107 Uiso calc PR 0.434(17) 1 A 2
    H H16E 0.4111 -0.1777 0.1792 0.107 Uiso calc PR 0.434(17) 1 A 2
    H H16F 0.4727 -0.1699 0.2025 0.107 Uiso calc PR 0.434(17) 1 A 2
    C C17 0.40879(10) 0.2322(3) -0.02759(18) 0.0245(5) Uani d . 1 1 . .
    H H17A 0.4026 0.3296 -0.0254 0.029 Uiso calc R 1 1 A .
    H H17B 0.4330 0.2148 -0.0764 0.029 Uiso calc R 1 1 . .
    C C18 0.31254(10) 0.1939(3) -0.02307(18) 0.0248(5) Uani d . 1 1 . .
    H H18 0.3048 0.2680 0.0142 0.030 Uiso calc R 1 1 A .
    C C19 0.30749(12) 0.0227(3) -0.1031(2) 0.0357(7) Uani d . 1 1 . .
    H H19 0.2932 -0.0524 -0.1351 0.043 Uiso calc R 1 1 A .
loop_
    _atom_site_aniso_label
    _atom_site_aniso_U_11
    _atom_site_aniso_U_22
    _atom_site_aniso_U_33
    _atom_site_aniso_U_12
    _atom_site_aniso_U_13
    _atom_site_aniso_U_23
    Cl1 0.0242(3) 0.0184(3) 0.0374(4) 0.0054(2) 0.0048(3) -0.0025(2)
    Cl2 0.0336(5) 0.0520(6) 0.1140(9) 0.0139(4) -0.0048(5) 0.0196(5)
    O1 0.0219(9) 0.0197(10) 0.0513(13) -0.0017(7) 0.0017(8) 0.0011(8)
    O2 0.0288(10) 0.0241(10) 0.0310(10) 0.0005(8) 0.0061(8) 0.0041(7)
    O3 0.0271(10) 0.0141(9) 0.0518(13) 0.0024(7) 0.0020(8) -0.0014(8)
    N1 0.0232(11) 0.0182(11) 0.0298(12) 0.0005(8) 0.0003(8) -0.0026(8)
    N2 0.0320(13) 0.0267(13) 0.0462(15) 0.0009(10) 0.0000(11) -0.0134(11)
    N3 0.0256(12) 0.0322(13) 0.0350(13) -0.0012(10) -0.0010(9) 0.0043(10)
    C1 0.0239(13) 0.0178(12) 0.0283(13) 0.0020(10) 0.0007(10) 0.0001(10)
    C2 0.0234(12) 0.0173(12) 0.0247(13) 0.0045(10) 0.0039(10) 0.0013(9)
    C3 0.0271(13) 0.0150(12) 0.0278(13) 0.0011(10) 0.0036(10) 0.0015(10)
    C4 0.0231(13) 0.0210(13) 0.0280(13) -0.0014(10) 0.0013(10) 0.0025(10)
    C5 0.0240(13) 0.0230(14) 0.0370(15) 0.0055(10) 0.0004(11) -0.0014(11)
    C6 0.0261(13) 0.0181(13) 0.0377(15) 0.0032(10) 0.0000(11) -0.0027(10)
    C7 0.0193(12) 0.0183(12) 0.0359(14) -0.0016(10) 0.0004(10) -0.0001(10)
    C8 0.0359(16) 0.0347(16) 0.0406(17) 0.0062(13) 0.0089(13) 0.0149(13)
    C9 0.0311(16) 0.0447(19) 0.060(2) 0.0059(14) 0.0187(14) 0.0165(16)
    C10 0.0263(14) 0.0254(15) 0.059(2) 0.0010(11) -0.0044(13) 0.0050(13)
    C11 0.0417(16) 0.0247(14) 0.0331(15) -0.0042(12) -0.0099(12) 0.0021(11)
    C12 0.0369(15) 0.0255(14) 0.0303(14) -0.0037(12) 0.0047(11) -0.0011(11)
    C13 0.0236(12) 0.0135(12) 0.0336(14) 0.0032(10) 0.0036(10) -0.0013(10)
    C14 0.070(2) 0.0269(16) 0.0443(19) -0.0014(16) 0.0185(16) 0.0100(13)
    C15 0.044(5) 0.025(3) 0.059(5) -0.004(3) 0.011(4) 0.009(3)
    C15' 0.040(5) 0.023(4) 0.052(5) -0.012(3) -0.023(4) 0.007(3)
    C16 0.106(4) 0.035(2) 0.074(3) 0.006(2) 0.008(3) 0.0103(19)
    C17 0.0224(12) 0.0213(13) 0.0300(14) -0.0023(10) 0.0038(10) -0.0015(10)
    C18 0.0233(12) 0.0229(13) 0.0281(13) 0.0023(10) 0.0012(10) 0.0018(10)
    C19 0.0316(15) 0.0247(15) 0.0497(18) -0.0032(12) -0.0065(13) -0.0059(12)
_geom_special_details
;
All e.s.d.'s (except the e.s.d. in the dihedral angle between two l.s. planes)
are estimated using the full covariance matrix. The cell e.s.d.'s are taken
into account individually in the estimation of e.s.d.'s in distances, angles
and torsion angles; correlations between e.s.d.'s in cell parameters are only
used when they are defined by crystal symmetry. An approximate (isotropic)
treatment of cell e.s.d.'s is used for estimating e.s.d.'s involving l.s.
planes.
;
loop_
    _geom_bond_atom_site_label_1
    _geom_bond_atom_site_label_2
    _geom_bond_site_symmetry_2
    _geom_bond_distance
    _geom_bond_publ_flag
    Cl1 C2 . 1.743(2) ?
    Cl2 C10 . 1.744(3) ?
    O1 C4 . 1.380(3) ?
    O1 C7 . 1.396(3) ?
    O2 C13 . 1.416(3) ?
    O2 C14 . 1.429(4) ?
    O3 C13 . 1.413(3) ?
    O3 C15 . 1.445(6) ?
    O3 C15' . 1.493(9) ?
    N1 C18 . 1.332(3) ?
    N1 N2 . 1.365(3) ?
    N1 C17 . 1.448(3) ?
    N2 C19 . 1.317(4) ?
    N3 C18 . 1.322(4) ?
    N3 C19 . 1.354(4) ?
    C1 C6 . 1.394(4) ?
    C1 C2 . 1.404(4) ?
    C1 C13 . 1.530(3) ?
    C2 C3 . 1.385(4) ?
    C3 C4 . 1.385(4) ?
    C3 H3 . 0.9500 ?
    C4 C5 . 1.387(4) ?
    C5 C6 . 1.381(4) ?
    C5 H5 . 0.9500 ?
    C6 H6 . 0.9500 ?
    C7 C8 . 1.371(4) ?
    C7 C12 . 1.379(4) ?
    C8 C9 . 1.388(4) ?
    C8 H8 . 0.9500 ?
    C9 C10 . 1.380(5) ?
    C9 H9 . 0.9500 ?
    C10 C11 . 1.367(5) ?
    C11 C12 . 1.379(4) ?
    C11 H11 . 0.9500 ?
    C12 H12 . 0.9500 ?
    C13 C17 . 1.530(4) ?
    C14 C15' . 1.401(10) ?
    C14 C15 . 1.467(8) ?
    C14 H14A . 0.9900 ?
    C14 H14B . 0.9900 ?
    C14 H14C . 0.9900 ?
    C14 H14D . 0.9900 ?
    C15 C16 . 1.445(8) ?
    C15 H15 . 1.0000 ?
    C15' C16 . 1.478(9) ?
    C15' H15' . 1.0000 ?
    C16 H16A . 0.9800 ?
    C16 H16B . 0.9800 ?
    C16 H16C . 0.9800 ?
    C16 H16D . 0.9800 ?
    C16 H16E . 0.9800 ?
    C16 H16F . 0.9800 ?
    C17 H17A . 0.9900 ?
    C17 H17B . 0.9900 ?
    C18 H18 . 0.9500 ?
    C19 H19 . 0.9500 ?
loop_
    _geom_angle_atom_site_label_1
    _geom_angle_atom_site_label_2
    _geom_angle_atom_site_label_3
    _geom_angle_site_symmetry_1
    _geom_angle_site_symmetry_3
    _geom_angle
    _geom_angle_publ_flag
    C4 O1 C7 . . 117.1(2) ?
    C13 O2 C14 . . 107.6(2) ?
    C13 O3 C15 . . 110.2(3) ?
    C13 O3 C15' . . 101.7(4) ?
    C15 O3 C15' . . 32.3(3) ?
    C18 N1 N2 . . 109.7(2) ?
    C18 N1 C17 . . 128.8(2) ?
    N2 N1 C17 . . 121.5(2) ?
    C19 N2 N1 . . 101.5(2) ?
    C18 N3 C19 . . 101.8(2) ?
    C6 C1 C2 . . 116.7(2) ?
    C6 C1 C13 . . 119.5(2) ?
    C2 C1 C13 . . 123.8(2) ?
    C3 C2 C1 . . 121.8(2) ?
    C3 C2 Cl1 . . 116.47(19) ?
    C1 C2 Cl1 . . 121.8(2) ?
    C2 C3 C4 . . 119.5(2) ?
    C2 C3 H3 . . 120.3 ?
    C4 C3 H3 . . 120.3 ?
    O1 C4 C3 . . 116.1(2) ?
    O1 C4 C5 . . 123.5(2) ?
    C3 C4 C5 . . 120.4(2) ?
    C6 C5 C4 . . 119.1(2) ?
    C6 C5 H5 . . 120.5 ?
    C4 C5 H5 . . 120.5 ?
    C5 C6 C1 . . 122.6(2) ?
    C5 C6 H6 . . 118.7 ?
    C1 C6 H6 . . 118.7 ?
    C8 C7 C12 . . 121.4(3) ?
    C8 C7 O1 . . 119.0(2) ?
    C12 C7 O1 . . 119.5(2) ?
    C7 C8 C9 . . 119.0(3) ?
    C7 C8 H8 . . 120.5 ?
    C9 C8 H8 . . 120.5 ?
    C10 C9 C8 . . 119.2(3) ?
    C10 C9 H9 . . 120.4 ?
    C8 C9 H9 . . 120.4 ?
    C11 C10 C9 . . 121.7(3) ?
    C11 C10 Cl2 . . 118.4(2) ?
    C9 C10 Cl2 . . 120.0(3) ?
    C10 C11 C12 . . 119.1(3) ?
    C10 C11 H11 . . 120.5 ?
    C12 C11 H11 . . 120.5 ?
    C7 C12 C11 . . 119.6(3) ?
    C7 C12 H12 . . 120.2 ?
    C11 C12 H12 . . 120.2 ?
    O3 C13 O2 . . 106.4(2) ?
    O3 C13 C17 . . 108.5(2) ?
    O2 C13 C17 . . 109.7(2) ?
    O3 C13 C1 . . 110.0(2) ?
    O2 C13 C1 . . 112.0(2) ?
    C17 C13 C1 . . 110.1(2) ?
    C15' C14 O2 . . 106.0(4) ?
    C15' C14 C15 . . 33.0(3) ?
    O2 C14 C15 . . 105.9(3) ?
    C15' C14 H14A . . 135.5 ?
    O2 C14 H14A . . 110.6 ?
    C15 C14 H14A . . 110.6 ?
    C15' C14 H14B . . 80.2 ?
    O2 C14 H14B . . 110.6 ?
    C15 C14 H14B . . 110.6 ?
    H14A C14 H14B . . 108.7 ?
    C15' C14 H14C . . 110.5 ?
    O2 C14 H14C . . 110.5 ?
    C15 C14 H14C . . 135.6 ?
    H14A C14 H14C . . 79.4 ?
    H14B C14 H14C . . 32.2 ?
    C15' C14 H14D . . 110.5 ?
    O2 C14 H14D . . 110.5 ?
    C15 C14 H14D . . 80.3 ?
    H14A C14 H14D . . 32.1 ?
    H14B C14 H14D . . 132.1 ?
    H14C C14 H14D . . 108.7 ?
    O3 C15 C16 . . 114.2(5) ?
    O3 C15 C14 . . 103.1(5) ?
    C16 C15 C14 . . 120.5(7) ?
    O3 C15 H15 . . 106.0 ?
    C16 C15 H15 . . 106.0 ?
    C14 C15 H15 . . 106.0 ?
    C14 C15' C16 . . 122.8(8) ?
    C14 C15' O3 . . 103.9(5) ?
    C16 C15' O3 . . 109.5(6) ?
    C14 C15' H15' . . 106.5 ?
    C16 C15' H15' . . 106.5 ?
    O3 C15' H15' . . 106.5 ?
    C15 C16 C15' . . 32.5(3) ?
    C15 C16 H16A . . 109.5 ?
    C15' C16 H16A . . 97.2 ?
    C15 C16 H16B . . 109.5 ?
    C15' C16 H16B . . 140.9 ?
    H16A C16 H16B . . 109.5 ?
    C15 C16 H16C . . 109.5 ?
    C15' C16 H16C . . 86.7 ?
    H16A C16 H16C . . 109.5 ?
    H16B C16 H16C . . 109.5 ?
    C15 C16 H16D . . 93.6 ?
    C15' C16 H16D . . 109.5 ?
    H16A C16 H16D . . 50.7 ?
    H16B C16 H16D . . 70.5 ?
    H16C C16 H16D . . 154.7 ?
    C15 C16 H16E . . 89.7 ?
    C15' C16 H16E . . 109.5 ?
    H16A C16 H16E . . 151.8 ?
    H16B C16 H16E . . 42.9 ?
    H16C C16 H16E . . 81.7 ?
    H16D C16 H16E . . 109.5 ?
    C15 C16 H16F . . 141.8 ?
    C15' C16 H16F . . 109.5 ?
    H16A C16 H16F . . 68.1 ?
    H16B C16 H16F . . 106.8 ?
    H16C C16 H16F . . 45.4 ?
    H16D C16 H16F . . 109.5 ?
    H16E C16 H16F . . 109.5 ?
    N1 C17 C13 . . 112.0(2) ?
    N1 C17 H17A . . 109.2 ?
    C13 C17 H17A . . 109.2 ?
    N1 C17 H17B . . 109.2 ?
    C13 C17 H17B . . 109.2 ?
    H17A C17 H17B . . 107.9 ?
    N3 C18 N1 . . 111.0(2) ?
    N3 C18 H18 . . 124.5 ?
    N1 C18 H18 . . 124.5 ?
    N2 C19 N3 . . 116.1(3) ?
    N2 C19 H19 . . 122.0 ?
    N3 C19 H19 . . 122.0 ?
loop_
    _geom_torsion_atom_site_label_1
    _geom_torsion_atom_site_label_2
    _geom_torsion_atom_site_label_3
    _geom_torsion_atom_site_label_4
    _geom_torsion_site_symmetry_1
    _geom_torsion_site_symmetry_2
    _geom_torsion_site_symmetry_3
    _geom_torsion_site_symmetry_4
    _geom_torsion
    _geom_torsion_publ_flag
    C18 N1 N2 C19 . . . . 0.1(3) ?
    C17 N1 N2 C19 . . . . 178.1(2) ?
    C6 C1 C2 C3 . . . . -0.7(4) ?
    C13 C1 C2 C3 . . . . -178.8(2) ?
    C6 C1 C2 Cl1 . . . . 178.9(2) ?
    C13 C1 C2 Cl1 . . . . 0.8(4) ?
    C1 C2 C3 C4 . . . . 1.2(4) ?
    Cl1 C2 C3 C4 . . . . -178.40(19) ?
    C7 O1 C4 C3 . . . . 164.5(2) ?
    C7 O1 C4 C5 . . . . -17.3(4) ?
    C2 C3 C4 O1 . . . . 177.3(2) ?
    C2 C3 C4 C5 . . . . -1.0(4) ?
    O1 C4 C5 C6 . . . . -177.8(2) ?
    C3 C4 C5 C6 . . . . 0.3(4) ?
    C4 C5 C6 C1 . . . . 0.1(4) ?
    C2 C1 C6 C5 . . . . 0.0(4) ?
    C13 C1 C6 C5 . . . . 178.2(3) ?
    C4 O1 C7 C8 . . . . 111.7(3) ?
    C4 O1 C7 C12 . . . . -71.1(3) ?
    C12 C7 C8 C9 . . . . 0.8(5) ?
    O1 C7 C8 C9 . . . . 178.0(3) ?
    C7 C8 C9 C10 . . . . 0.6(5) ?
    C8 C9 C10 C11 . . . . -0.9(5) ?
    C8 C9 C10 Cl2 . . . . 178.2(3) ?
    C9 C10 C11 C12 . . . . -0.2(5) ?
    Cl2 C10 C11 C12 . . . . -179.3(2) ?
    C8 C7 C12 C11 . . . . -2.0(4) ?
    O1 C7 C12 C11 . . . . -179.1(2) ?
    C10 C11 C12 C7 . . . . 1.6(4) ?
    C15 O3 C13 O2 . . . . -0.1(6) ?
    C15' O3 C13 O2 . . . . -32.6(5) ?
    C15 O3 C13 C17 . . . . -118.1(6) ?
    C15' O3 C13 C17 . . . . -150.5(5) ?
    C15 O3 C13 C1 . . . . 121.5(5) ?
    C15' O3 C13 C1 . . . . 89.0(5) ?
    C14 O2 C13 O3 . . . . 16.2(3) ?
    C14 O2 C13 C17 . . . . 133.3(2) ?
    C14 O2 C13 C1 . . . . -104.1(3) ?
    C6 C1 C13 O3 . . . . 13.0(3) ?
    C2 C1 C13 O3 . . . . -169.0(2) ?
    C6 C1 C13 O2 . . . . 131.2(2) ?
    C2 C1 C13 O2 . . . . -50.8(3) ?
    C6 C1 C13 C17 . . . . -106.5(3) ?
    C2 C1 C13 C17 . . . . 71.5(3) ?
    C13 O2 C14 C15' . . . . 8.6(6) ?
    C13 O2 C14 C15 . . . . -25.8(6) ?
    C13 O3 C15 C16 . . . . -147.7(6) ?
    C15' O3 C15 C16 . . . . -68.0(10) ?
    C13 O3 C15 C14 . . . . -15.2(8) ?
    C15' O3 C15 C14 . . . . 64.5(9) ?
    C15' C14 C15 O3 . . . . -70.5(8) ?
    O2 C14 C15 O3 . . . . 24.6(8) ?
    C15' C14 C15 C16 . . . . 58.2(11) ?
    O2 C14 C15 C16 . . . . 153.3(6) ?
    O2 C14 C15' C16 . . . . -153.1(7) ?
    C15 C14 C15' C16 . . . . -58.4(10) ?
    O2 C14 C15' O3 . . . . -28.4(8) ?
    C15 C14 C15' O3 . . . . 66.2(7) ?
    C13 O3 C15' C14 . . . . 37.8(7) ?
    C15 O3 C15' C14 . . . . -71.6(9) ?
    C13 O3 C15' C16 . . . . 170.7(6) ?
    C15 O3 C15' C16 . . . . 61.3(8) ?
    O3 C15 C16 C15' . . . . 68.7(9) ?
    C14 C15 C16 C15' . . . . -54.9(11) ?
    C14 C15' C16 C15 . . . . 61.5(10) ?
    O3 C15' C16 C15 . . . . -60.7(8) ?
    C18 N1 C17 C13 . . . . 83.7(3) ?
    N2 N1 C17 C13 . . . . -94.0(3) ?
    O3 C13 C17 N1 . . . . 62.6(3) ?
    O2 C13 C17 N1 . . . . -53.3(3) ?
    C1 C13 C17 N1 . . . . -177.0(2) ?
    C19 N3 C18 N1 . . . . -0.2(3) ?
    N2 N1 C18 N3 . . . . 0.1(3) ?
    C17 N1 C18 N3 . . . . -177.8(2) ?
    N1 N2 C19 N3 . . . . -0.2(4) ?
    C18 N3 C19 N2 . . . . 0.2(4) ?
loop_
    _geom_hbond_atom_site_label_D
    _geom_hbond_atom_site_label_H
    _geom_hbond_atom_site_label_A
    _geom_hbond_site_symmetry_A
    _geom_hbond_distance_DH
    _geom_hbond_distance_HA
    _geom_hbond_distance_DA
    _geom_hbond_angle_DHA
    C6 H6 O3 5_655 0.95 2.48 3.314(3) 145.9
    C12 H12 O2 2_655 0.95 2.40 3.226(3) 145.3
    C17 H17A O1 5_665 0.99 2.58 3.378(3) 137.9
    C18 H18 N3 7 0.95 2.57 3.323(4) 136.2
_iucr_refine_instructions_details
;
TITL I in C2/c
CELL 0.71073 25.6913 10.0220 14.6417 90.000 93.439 90.000
ZERR 8.00 0.0013 0.0004 0.0006 0.000 0.004 0.000
LATT 7
SYMM -x, y, -z+1/2
SFAC C  H  N  O  Cl
UNIT 152  136  24  24  16
SIZE 0.340 0.420 0.50
TEMP -100.000
OMIT 0 52
L.S. 4
ACTA
BOND $H
FMAP 2
PLAN 10
CONF
EQIV $1 1-x,-y,-z
EQIV $2 1-x,y,1/2-z
EQIV $3 1-x,1-y,-z
EQIV $4 1/2-x,1/2-y,-z
HTAB C6 O3_$1
HTAB C12 O2_$2
HTAB C17 O1_$3
HTAB C18 N3_$4
MPLA 6 C1 > C6
MPLA 6 C7 > C12
MPLA 5 N1 N2 C19 N3 C18
MPLA 5 C13 O2 O3 C14 C15
WGHT    0.082600   11.492300
FVAR       0.07520   0.56578
CL1   5    0.427444    0.491150    0.122409    11.00000    0.02419    0.01841 =
         0.03740   -0.00247    0.00481    0.00542
CL2   5    0.821697    0.200229    0.202601    11.00000    0.03363    0.05203 =
         0.11403    0.01958   -0.00479    0.01387
O1    4    0.622418    0.480449    0.138297    11.00000    0.02188    0.01974 =
         0.05126    0.00111    0.00170   -0.00168
O2    4    0.398028    0.198803    0.133112    11.00000    0.02881    0.02408 =
         0.03101    0.00411    0.00605    0.00048
O3    4    0.445785    0.048919    0.058072    11.00000    0.02706    0.01411 =
         0.05181   -0.00142    0.00198    0.00242
N1    3    0.359855    0.164626   -0.049857    11.00000    0.02324    0.01818 =
         0.02975   -0.00264    0.00031    0.00051
N2    3    0.357469    0.052213   -0.102623    11.00000    0.03202    0.02673 =
         0.04618   -0.01338   -0.00002    0.00091
N3    3    0.277736    0.105907   -0.055237    11.00000    0.02563    0.03217 =
         0.03503    0.00429   -0.00105   -0.00125
C1    1    0.484106    0.265644    0.087155    11.00000    0.02392    0.01780 =
         0.02829    0.00009    0.00072    0.00199
C2    1    0.484770    0.400611    0.112811    11.00000    0.02340    0.01729 =
         0.02475    0.00130    0.00390    0.00452
C3    1    0.531038    0.469110    0.131239    11.00000    0.02710    0.01502 =
         0.02777    0.00146    0.00356    0.00106
AFIX  43
H3    2    0.530520    0.559994    0.149599    11.00000   -1.20000
AFIX   0
C4    1    0.578072    0.404054    0.122687    11.00000    0.02310    0.02100 =
         0.02804    0.00253    0.00125   -0.00138
C5    1    0.578975    0.270826    0.097244    11.00000    0.02395    0.02301 =
         0.03697   -0.00141    0.00040    0.00555
AFIX  43
H5    2    0.611215    0.226014    0.091681    11.00000   -1.20000
AFIX   0
C6    1    0.532363    0.204204    0.080109    11.00000    0.02609    0.01811 =
         0.03769   -0.00274   -0.00005    0.00316
AFIX  43
H6    2    0.533224    0.112896    0.062838    11.00000   -1.20000
AFIX   0
C7    1    0.669652    0.412494    0.152588    11.00000    0.01931    0.01835 =
         0.03595   -0.00007    0.00035   -0.00159
C8    1    0.705866    0.421220    0.087807    11.00000    0.03590    0.03467 =
         0.04057    0.01491    0.00887    0.00616
AFIX  43
H8    2    0.698496    0.470409    0.033091    11.00000   -1.20000
AFIX   0
C9    1    0.753463    0.357125    0.103338    11.00000    0.03109    0.04468 =
         0.06000    0.01650    0.01872    0.00588
AFIX  43
H9    2    0.779246    0.362544    0.059612    11.00000   -1.20000
AFIX   0
C10   1    0.762868    0.285419    0.183096    11.00000    0.02629    0.02535 =
         0.05898    0.00498   -0.00439    0.00096
C11   1    0.726748    0.277379    0.247776    11.00000    0.04172    0.02473 =
         0.03305    0.00213   -0.00993   -0.00423
AFIX  43
H11   2    0.733880    0.227262    0.302164    11.00000   -1.20000
AFIX   0
C12   1    0.679826    0.343023    0.232965    11.00000    0.03690    0.02553 =
         0.03030   -0.00114    0.00467   -0.00373
AFIX  43
H12   2    0.654655    0.340395    0.277885    11.00000   -1.20000
AFIX   0
C13   1    0.434131    0.186278    0.064281    11.00000    0.02361    0.01353 =
         0.03356   -0.00126    0.00361    0.00324
C14   1    0.399576    0.077732    0.184788    11.00000    0.07012    0.02686 =
         0.04425    0.01000    0.01846   -0.00137
PART 1  21.00
AFIX  23
H14A  2    0.364550    0.055925    0.205300    21.00000   -1.20000
H14B  2    0.424117    0.086049    0.239252    21.00000   -1.20000
AFIX  23
PART 2  -21.00
H14C  2    0.404696    0.097029    0.251030   -21.00000   -1.20000
H14D  2    0.366643    0.027368    0.173824   -21.00000   -1.20000
AFIX   0
PART 1  21.00
C15   1    0.417223   -0.025871    0.122971    21.00000    0.04397    0.02509 =
         0.05936    0.00949    0.01103   -0.00450
AFIX  13
H15   2    0.385148   -0.059395    0.088259    21.00000   -1.50000
AFIX   0
PART 2  -21.00
C15'  1    0.441714    0.004426    0.154708   -21.00000    0.03995    0.02323 =
         0.05242    0.00682   -0.02307   -0.01201
AFIX  13
H15'  2    0.473589    0.038266    0.189862   -21.00000   -1.50000
AFIX   0
PART 0
C16   1    0.444181   -0.142798    0.159052    11.00000    0.10554    0.03477 =
         0.07431    0.01027    0.00771    0.00639
PART 1  21.00
AFIX  33
H16A  2    0.477098   -0.153450    0.129311    21.00000   -1.50000
H16B  2    0.422334   -0.221794    0.147158    21.00000   -1.50000
H16C  2    0.451393   -0.132451    0.225158    21.00000   -1.50000
AFIX  33
PART 2  -21.00
H16D  2    0.450335   -0.178411    0.098303   -21.00000   -1.50000
H16E  2    0.411129   -0.177677    0.179211   -21.00000   -1.50000
H16F  2    0.472714   -0.169922    0.202523   -21.00000   -1.50000
PART 0
AFIX   0
C17   1    0.408785    0.232204   -0.027586    11.00000    0.02241    0.02132 =
         0.02996   -0.00147    0.00383   -0.00231
AFIX  23
H17A  2    0.402563    0.329604   -0.025368    11.00000   -1.20000
H17B  2    0.432968    0.214761   -0.076375    11.00000   -1.20000
AFIX   0
C18   1    0.312538    0.193867   -0.023068    11.00000    0.02335    0.02286 =
         0.02813    0.00178    0.00117    0.00226
AFIX  43
H18   2    0.304829    0.268048    0.014191    11.00000   -1.20000
AFIX   0
C19   1    0.307491    0.022748   -0.103100    11.00000    0.03162    0.02475 =
         0.04974   -0.00594   -0.00652   -0.00316
AFIX  43
H19   2    0.293156   -0.052423   -0.135136    11.00000   -1.20000
HKLF 4 1 1 0 0 0 1 0 0 0 1
REM  I in C2/c
REM R1 =  0.0585 for   3251 Fo > 4sig(Fo)  and  0.0660 for all   3694 data
REM    254 parameters refined using      0 restraints
END
WGHT      0.0826     11.4923
REM Highest difference peak  1.084,  deepest hole -0.821,  1-sigma level  0.086
Q1    1   0.8141  0.1682  0.1468  11.00000  0.05    1.08
Q2    1   0.3528  0.0054  0.1599  11.00000  0.05    0.87
Q3    1   0.4230  0.4934  0.0462  11.00000  0.05    0.51
Q4    1   0.4256  0.4879  0.1967  11.00000  0.05    0.51
Q5    1   0.3803  0.0684  0.2401  11.00000  0.05    0.44
Q6    1   0.4348  0.0243  0.2420  11.00000  0.05    0.40
Q7    1   0.4306 -0.1830  0.2229  11.00000  0.05    0.37
Q8    1   0.4584  0.0495  0.0030  11.00000  0.05    0.33
Q9    1   0.4217  0.2071  0.0220  11.00000  0.05    0.32
Q10   1   0.3913  0.0290  0.1403  11.00000  0.05    0.31
;
