# Supplementary material for: Crystal structure of difenoconazole
Source: Acta Crystallogr Sect E Struct Rep Online. 2014 Oct 24;70(Pt 11):o1173. doi: 10.1107/S1600536814022429 (PMC4257337; doi:10.1107/S1600536814022429)
Supplement: Supplementary file 2 [file e-70-o1173-Isup2.hkl]

# 
# h,k,l, Fc-squared, Fo-squared, sigma(Fo-squared) and status flag 
# 
data_I
_shelx_title ' I in C2/c' 
_shelx_refln_list_code          4 
_shelx_F_calc_maximum      455.64 
_exptl_crystal_F_000      1680.00 
_reflns_d_resolution_high  0.8107 
 
loop_ 
 _symmetry_equiv_pos_as_xyz 
 'x, y, z' 
 '-x, y, -z+1/2' 
 'x+1/2, y+1/2, z' 
 '-x+1/2, y+1/2, -z+1/2' 
 '-x, -y, -z' 
 'x, -y, z-1/2' 
 '-x+1/2, -y+1/2, -z' 
 'x+1/2, -y+1/2, z-1/2' 
 
_cell_length_a    25.6913 
_cell_length_b    10.0220 
_cell_length_c    14.6417 
_cell_angle_alpha  90.000 
_cell_angle_beta   93.439 
_cell_angle_gamma  90.000 
 
_shelx_F_squared_multiplier     1.000 
 
loop_ 
 _refln_index_h 
 _refln_index_k 
 _refln_index_l 
 _refln_F_squared_calc 
 _refln_F_squared_meas 
 _refln_F_squared_sigma 
 _refln_observed_status 
   2   0   0     4014.69     2853.76     46.06 o 
   4   0   0     3195.57     3999.35     46.95 o 
   6   0   0    24387.95    23229.54    283.00 o 
   8   0   0    57925.92    54342.45    749.58 o 
  10   0   0      227.41      228.46      7.91 o 
  12   0   0    10196.21     9981.79    126.71 o 
  14   0   0       20.57       22.00      4.48 o 
  16   0   0     5592.57     6414.05     89.63 o 
  18   0   0     2466.01     2691.21     43.82 o 
  20   0   0    13425.00    12668.57    171.04 o 
  22   0   0      217.81      209.17     15.85 o 
  24   0   0     1948.24     2178.03     51.60 o 
  26   0   0      101.16       97.42     14.86 o 
  28   0   0     3043.05     3009.27     67.52 o 
  30   0   0       32.36       70.94     23.22 o 
   1   1   0     1504.03     1563.72     36.22 o 
   3   1   0      669.63     1156.50     14.38 o 
   5   1   0     1291.92     1496.66     17.98 o 
   7   1   0      128.48        0.00      1.97 o 
   9   1   0     1023.14     1064.51     11.93 o 
  11   1   0    17082.01    19309.70    164.45 o 
  13   1   0      694.16      493.77      8.99 o 
  15   1   0      783.08      784.62     20.32 o 
  17   1   0      436.59      640.40     16.96 o 
  19   1   0     7268.19     7980.52     79.01 o 
  21   1   0    18189.98    18021.27    192.61 o 
  23   1   0      116.84      253.37     41.33 o 
  25   1   0     2465.59     2354.01     37.51 o 
  27   1   0      728.72      751.07     22.32 o 
  29   1   0      884.96      844.20     24.76 o 
  31   1   0      257.99      309.29     24.65 o 
   0   2   0      273.17        0.00      2.57 o 
   2   2   0    21926.80    26123.20    438.16 o 
   4   2   0     6717.28     8236.80     83.72 o 
   6   2   0     4766.06     3999.18     38.46 o 
   8   2   0     2175.91     2239.98     22.86 o 
  10   2   0     3735.59     4040.79     43.16 o 
  12   2   0     9931.83    11032.32    110.43 o 
  14   2   0    20048.98    20053.88    185.14 o 
  16   2   0     1836.98     1682.69     21.84 o 
  18   2   0      152.93      192.94     21.62 o 
  20   2   0       61.45      134.76     17.07 o 
  22   2   0     6462.60     6463.48     79.41 o 
  24   2   0     1126.74     1226.64     46.94 o 
  26   2   0     1735.69     1628.13     31.51 o 
  28   2   0        3.03        0.00      8.72 o 
  30   2   0      162.52      195.92     17.20 o 
   1   3   0    24906.47    28542.78    882.43 o 
   3   3   0     9775.58    10681.35    120.16 o 
   5   3   0    32814.02    36707.54    579.27 o 
   7   3   0     5401.34     5402.23     59.00 o 
   9   3   0     4832.79     5431.84     49.75 o 
  11   3   0    11170.81    11718.37    124.44 o 
  13   3   0     2234.58     2114.50     26.07 o 
  15   3   0     1460.05     1435.01     20.91 o 
  17   3   0      977.16     1231.05     74.07 o 
  19   3   0      609.51      663.60     42.27 o 
  21   3   0     2825.66     2809.53     40.43 o 
  23   3   0     2934.89     2990.17     45.08 o 
  25   3   0     1688.79     1819.84     33.27 o 
  27   3   0      716.61      761.97     24.71 o 
  29   3   0     2039.55     2212.09     46.28 o 
   0   4   0    35860.13    61620.35   1259.48 o 
   2   4   0    11031.50    17950.64    549.86 o 
   4   4   0     3777.04     4266.71     85.36 o 
   6   4   0     8592.67     9496.49    162.42 o 
   8   4   0     4918.57     4616.19     61.74 o 
  10   4   0      496.91      365.05     11.76 o 
  12   4   0      792.74      561.82     10.62 o 
  14   4   0      552.05      542.62     16.89 o 
  16   4   0     1347.60     1053.77     19.75 o 
  18   4   0      861.23     1124.12     68.37 o 
  20   4   0     3694.80     3338.47     47.52 o 
  22   4   0      533.03      607.62     21.76 o 
  24   4   0       22.82       23.28      9.93 o 
  26   4   0     1435.40     1557.43     35.10 o 
  28   4   0       21.54       29.93     21.20 o 
   1   5   0       77.40        2.73      6.19 o 
   3   5   0     1403.10     1610.36     55.18 o 
   5   5   0       28.92       20.60      5.05 o 
   7   5   0      980.81      923.90     17.15 o 
   9   5   0      594.55      371.47     13.51 o 
  11   5   0        8.25       12.82      6.30 o 
  13   5   0     1077.54      960.06     26.96 o 
  15   5   0      263.28      309.82     14.68 o 
  17   5   0     3105.51     2983.82     47.84 o 
  19   5   0     2240.45     2284.63     44.66 o 
  21   5   0     3944.45     4234.27     76.31 o 
  23   5   0     1145.98     1360.79     57.40 o 
  25   5   0       45.33       50.44     13.12 o 
  27   5   0     2512.52     2389.27     66.70 o 
   0   6   0     3679.48     5104.63    202.98 o 
   2   6   0      257.36      164.72     10.07 o 
   4   6   0     4034.49     5833.92    135.19 o 
   6   6   0      473.68      510.34     14.38 o 
   8   6   0     4960.68     5006.50     98.66 o 
  10   6   0     1994.67     1890.90     39.70 o 
  12   6   0       21.81       26.29      7.69 o 
  14   6   0       25.97       31.62      9.78 o 
  16   6   0     9634.41     9206.12    170.27 o 
  18   6   0     1133.29     1413.84     81.41 o 
  20   6   0      783.90      973.94     47.09 o 
  22   6   0      279.42      350.62     33.64 o 
  24   6   0      751.54      842.43     60.62 o 
  26   6   0      851.07     1003.76     54.70 o 
   1   7   0     3581.47     5604.68    139.56 o 
   3   7   0      819.27     1042.97     47.03 o 
   5   7   0    12379.19    13250.80    352.57 o 
   7   7   0     1629.61     1880.83     50.74 o 
   9   7   0      149.27      134.40     20.33 o 
  11   7   0      217.20      142.80     24.00 o 
  13   7   0       11.03        0.00     16.53 o 
  15   7   0      201.34      206.98     19.08 o 
  17   7   0       46.68       99.27     20.16 o 
  19   7   0      113.16      331.51     91.90 o 
  21   7   0        8.87       71.65     58.35 o 
  23   7   0     1468.54     1316.75     58.78 o 
  25   7   0      158.95      176.01     30.76 o 
   0   8   0      187.47      391.43     49.85 o 
   2   8   0     1868.21     2413.81     56.93 o 
   4   8   0      647.38      856.53     28.36 o 
   6   8   0     5414.94     5836.85    246.11 o 
   8   8   0       99.89      120.57     19.63 o 
  10   8   0       15.08       34.55     23.42 o 
  12   8   0      905.52      783.88     32.59 o 
  14   8   0     4075.97     4345.79    102.99 o 
  16   8   0       34.24       61.96     15.47 o 
  18   8   0      170.73      215.06     32.48 o 
  20   8   0     1586.18     1615.60     65.32 o 
  22   8   0     1808.05     1785.63    147.90 o 
  24   8   0      572.47      505.02     46.94 o 
   1   9   0     7492.46     9927.24    411.14 o 
   3   9   0       43.77       64.52     23.60 o 
   5   9   0     1606.83     1874.13    108.43 o 
   7   9   0      116.75      195.44     31.39 o 
   9   9   0     1927.10     1777.58     57.73 o 
  11   9   0        9.98       13.88     16.59 o 
  13   9   0     3279.70     3187.77     83.40 o 
  15   9   0     4036.34     3831.30     96.48 o 
  17   9   0      109.96      136.84     20.61 o 
  19   9   0      554.79      741.03     77.33 o 
  21   9   0     1577.66     1968.57    146.14 o 
   0  10   0     6088.76     8615.63    506.58 o 
   2  10   0       19.30        0.00     25.54 o 
   4  10   0       18.79       16.75     20.06 o 
   6  10   0      535.70      565.27     37.08 o 
   8  10   0     2476.37     2353.43    102.52 o 
  10  10   0     1260.97     1083.45     52.51 o 
  12  10   0     1469.28     1438.92     52.40 o 
  14  10   0        0.05        0.00     14.29 o 
  16  10   0      245.04      201.24     24.12 o 
  18  10   0       61.33      138.10     45.17 o 
   1  11   0     1198.18     1724.12     83.74 o 
   3  11   0        9.64       17.68     24.91 o 
   5  11   0      333.31      377.24     45.01 o 
   7  11   0      675.22      791.18     62.18 o 
   9  11   0     1129.83     1204.11     70.97 o 
  11  11   0       65.63       42.39     18.56 o 
  13  11   0      455.29      463.08     35.54 o 
   0  12   0      125.53      229.86     56.58 o 
   2  12   0      190.42      318.06     44.96 o 
   4  12   0      592.30      699.97     59.97 o 
   6  12   0      233.75      221.74     39.48 o 
 -31   1   1      152.03      156.48     18.20 o 
 -29   1   1      492.64      537.34     20.98 o 
 -27   1   1        4.09       25.88     14.15 o 
 -25   1   1       87.16      144.48     20.08 o 
 -23   1   1     2650.89     2427.86     37.19 o 
 -19   1   1      998.56     1318.37     62.97 o 
 -17   1   1     2170.35     2074.88     25.02 o 
 -15   1   1     1704.88     1737.36     24.86 o 
 -13   1   1       55.12       85.40      4.53 o 
 -11   1   1     2793.97     3012.85     30.46 o 
  -9   1   1     5444.53     5307.22     48.54 o 
  -7   1   1     4016.87     4170.03     40.17 o 
  -5   1   1    16996.47    16110.71    135.30 o 
  -3   1   1    37499.98    38195.92    410.60 o 
  -1   1   1    20326.01    23386.32    260.54 o 
   1   1   1     3380.15     4927.35     71.21 o 
   3   1   1       65.15      108.42      2.56 o 
   5   1   1      647.14      825.46      9.83 o 
   7   1   1       43.27       63.98      2.68 o 
   9   1   1    11419.01    10640.18     89.85 o 
  11   1   1     1767.43     1805.09     19.06 o 
  13   1   1     1884.70     1929.15     21.25 o 
  15   1   1     2209.28     2947.80     35.09 o 
  17   1   1     3036.86     2862.60     32.41 o 
  19   1   1     1136.44     1320.16     30.73 o 
  21   1   1     4583.03     5122.82     62.41 o 
  23   1   1     9037.31     8239.92     98.72 o 
  25   1   1      322.08      369.50     15.49 o 
  27   1   1        5.49        4.05      8.30 o 
  29   1   1        1.91       23.08     11.19 o 
  31   1   1      650.35      646.92     30.62 o 
 -30   2   1       30.43        3.88     11.43 o 
 -28   2   1      105.81      178.82     13.98 o 
 -26   2   1     1323.63     1358.25     67.94 o 
 -24   2   1       40.84       54.99     13.23 o 
 -22   2   1      188.19      381.04     62.44 o 
 -20   2   1       30.62       29.62      6.63 o 
 -18   2   1      352.14      414.08     12.31 o 
 -16   2   1        0.09       38.64     10.62 o 
 -14   2   1     9035.81    10528.49    106.40 o 
 -12   2   1     2706.92     3866.71     40.98 o 
 -10   2   1       82.86       12.34      4.03 o 
  -8   2   1     5188.96     5756.90     53.62 o 
  -6   2   1        9.18      105.79      6.75 o 
  -4   2   1    25358.51    24479.96    331.46 o 
  -2   2   1    65624.05    72738.73    887.57 o 
   0   2   1    27642.64    30344.82    690.27 o 
   2   2   1    27795.76    34738.04    917.47 o 
   4   2   1      157.72      207.38      4.66 o 
   6   2   1        3.51      104.57      3.04 o 
   8   2   1      798.87      576.18      8.16 o 
  10   2   1     9793.09    10754.97     95.49 o 
  12   2   1      710.25      555.26      9.66 o 
  14   2   1      736.49      777.21     12.25 o 
  16   2   1       27.67       61.04      7.91 o 
  18   2   1      927.08     1076.08     54.21 o 
  20   2   1      815.20      807.43     17.89 o 
  22   2   1      323.17      341.78     14.20 o 
  24   2   1     1969.77     2090.90     42.90 o 
  26   2   1      310.32      469.20     25.65 o 
  28   2   1      132.90      120.98     12.62 o 
  30   2   1       23.29        0.00     11.22 o 
 -29   3   1     1053.81     1251.69     50.94 o 
 -27   3   1      211.83      256.47     20.22 o 
 -25   3   1      196.56      195.10     19.21 o 
 -23   3   1     1909.06     1949.58     91.66 o 
 -21   3   1     1413.49     1708.67    128.73 o 
 -19   3   1       23.49       94.10     22.52 o 
 -17   3   1      877.76      996.41     27.74 o 
 -15   3   1      195.75      214.86     14.97 o 
 -13   3   1     4455.62     4911.97     51.24 o 
 -11   3   1     2073.24     1737.96     29.65 o 
  -9   3   1       41.55        5.40      5.79 o 
  -7   3   1      381.29      307.56      6.62 o 
  -5   3   1     2249.03     2630.74     41.14 o 
  -3   3   1     5450.75     5729.13     59.11 o 
  -1   3   1     3590.82     5000.05    116.17 o 
   1   3   1     5727.17     7762.54    293.63 o 
   3   3   1     3242.67     3390.14     84.72 o 
   5   3   1       34.78        0.00      2.65 o 
   7   3   1      474.20      547.98     11.67 o 
   9   3   1    14098.50    15749.54    153.90 o 
  11   3   1    11975.79    11599.01    119.73 o 
  13   3   1      653.64      550.98     11.22 o 
  15   3   1      362.51      361.26     10.05 o 
  17   3   1     2554.01     3218.56     98.09 o 
  19   3   1     1215.20     1356.75     58.98 o 
  21   3   1       55.37       89.66     11.71 o 
  23   3   1        0.13       16.72      7.64 o 
  25   3   1      383.03      520.20     22.54 o 
  27   3   1      350.76      295.53     18.57 o 
  29   3   1       16.98       30.86     19.12 o 
 -28   4   1     1779.42     1778.75     48.43 o 
 -26   4   1      967.20     1062.92     56.70 o 
 -24   4   1      295.33      276.66     15.85 o 
 -22   4   1       69.50      127.48     14.73 o 
 -20   4   1     3362.75     3761.15    136.27 o 
 -18   4   1      709.14      851.03     40.85 o 
 -16   4   1      819.27      879.09     38.69 o 
 -14   4   1      189.76      213.41      8.43 o 
 -12   4   1     2743.56     2399.72     31.21 o 
 -10   4   1     1908.83     1898.76     28.26 o 
  -8   4   1     9316.55     9819.12    104.41 o 
  -6   4   1      440.26      479.89     14.70 o 
  -4   4   1     4484.00     4618.11     54.86 o 
  -2   4   1       33.36      150.94      6.97 o 
   0   4   1    11733.06    18114.53    267.47 o 
   2   4   1       51.83       62.34      4.93 o 
   4   4   1     3783.63     4275.75     99.85 o 
   6   4   1    19608.04    21915.83    406.83 o 
   8   4   1      414.43      328.52      8.68 o 
  10   4   1    16044.41    17519.35    175.18 o 
  12   4   1      138.50      161.35      7.83 o 
  14   4   1     2782.85     2576.94     34.86 o 
  16   4   1       79.19      121.27      8.63 o 
  18   4   1     1638.34     1707.08     30.74 o 
  20   4   1     1030.62     1111.22     60.47 o 
  22   4   1       73.49       49.51      9.67 o 
  24   4   1       35.49       31.69     10.70 o 
  26   4   1      222.04      257.54     17.21 o 
  28   4   1      543.44      532.14     32.67 o 
 -27   5   1       59.50      146.86     23.39 o 
 -25   5   1      537.00      433.04     25.49 o 
 -23   5   1      697.81      751.97     69.79 o 
 -21   5   1       89.29      219.20     29.16 o 
 -19   5   1      143.02      883.34    114.43 o 
 -17   5   1       65.44      189.25     39.61 o 
 -15   5   1       63.80       82.32      8.55 o 
 -13   5   1      208.39      254.47     11.30 o 
 -11   5   1     3231.92     3033.55     42.66 o 
  -9   5   1      278.78      204.78      8.65 o 
  -7   5   1      434.05      468.90     18.00 o 
  -5   5   1     1173.74     1111.82     21.43 o 
  -3   5   1     4024.53     4161.65     89.41 o 
  -1   5   1     7512.46    11151.36    157.59 o 
   1   5   1     4451.64     6755.57    144.52 o 
   3   5   1      311.75      372.62     10.77 o 
   5   5   1     5305.24     5413.71    136.60 o 
   7   5   1     3369.39     3456.44     56.90 o 
   9   5   1      525.07      687.47     15.31 o 
  11   5   1       11.58       19.14      6.21 o 
  13   5   1       92.37      154.14     10.04 o 
  15   5   1      610.61      630.58     20.52 o 
  17   5   1       22.14       66.52     23.06 o 
  19   5   1       39.04      153.83     75.85 o 
  21   5   1     2330.16     2095.85     48.90 o 
  23   5   1     1076.99     1329.56     99.49 o 
  25   5   1       30.34       28.86     17.40 o 
  27   5   1       12.18       65.07     19.12 o 
 -26   6   1     1822.42     1757.44    127.61 o 
 -24   6   1      160.10      280.43     28.86 o 
 -22   6   1     2641.20     2487.48     94.94 o 
 -20   6   1        0.60      147.23     89.32 o 
 -18   6   1     1502.51     1763.99     99.61 o 
 -14   6   1    11437.90    10555.74    231.17 o 
 -12   6   1     2019.37     1967.49     69.89 o 
 -10   6   1      321.96      346.49     21.04 o 
  -8   6   1     1642.45     1457.45     33.38 o 
  -6   6   1     2254.43     2208.77     36.60 o 
  -4   6   1        2.22       23.02      6.31 o 
  -2   6   1     7786.33    10407.70    192.04 o 
   0   6   1      893.46     1053.31     36.54 o 
   2   6   1     7592.59    10606.93    183.62 o 
   4   6   1      434.80      575.90     15.19 o 
   6   6   1     1591.93     1664.90     29.99 o 
   8   6   1     5112.42     5078.46     73.30 o 
  10   6   1     1049.04     1337.34     40.43 o 
  12   6   1       15.60       33.34      9.28 o 
  14   6   1      424.74      367.38     19.01 o 
  16   6   1      970.81      920.45     40.77 o 
  18   6   1     1378.88     1460.32     40.17 o 
  20   6   1       94.05       73.32     15.32 o 
  22   6   1      276.98      272.99     31.47 o 
  24   6   1      854.90      765.64     43.42 o 
  26   6   1     1576.12     1685.17     60.61 o 
 -25   7   1       50.81       60.30     23.39 o 
 -23   7   1       35.73      111.57     29.72 o 
 -21   7   1       10.90        0.00     14.63 o 
 -19   7   1        0.17       30.08     16.25 o 
 -17   7   1      781.25      661.96     32.15 o 
 -15   7   1      275.22      304.06     22.03 o 
 -13   7   1     3575.66     3340.82     74.33 o 
 -11   7   1    11494.30    11109.39    200.40 o 
  -9   7   1     1435.46     1208.35     85.70 o 
  -7   7   1      113.46       68.14      9.66 o 
  -5   7   1     2491.94     2737.20     64.88 o 
  -3   7   1     6605.44     8765.84    213.20 o 
  -1   7   1     1303.81     1809.50     48.25 o 
   1   7   1      775.85     1212.93     27.64 o 
   3   7   1      340.16      427.83     15.20 o 
   5   7   1     1536.88     1573.84     69.99 o 
   7   7   1      617.97      671.36     22.66 o 
   9   7   1     3000.62     3290.50     96.47 o 
  11   7   1      929.17      822.20     31.42 o 
  13   7   1     1558.78     1455.23     43.85 o 
  15   7   1      138.97      136.75     16.17 o 
  17   7   1      652.22      695.14     42.99 o 
  19   7   1     1117.07     1042.13     73.19 o 
  21   7   1     1096.60     1174.96     85.65 o 
  23   7   1       40.45       59.26     23.14 o 
  25   7   1     1008.33     1112.44     62.58 o 
 -24   8   1        0.49       47.92     21.58 o 
 -22   8   1      966.06     1391.18    172.20 o 
 -20   8   1       35.73       86.64     31.83 o 
 -18   8   1      419.41      369.13     28.05 o 
 -16   8   1      237.31      201.52     21.07 o 
 -14   8   1       24.71       24.05     45.09 o 
 -12   8   1      262.72      290.44     29.13 o 
 -10   8   1     5288.86     5095.96    188.30 o 
  -8   8   1    10500.21    10784.85    325.14 o 
  -6   8   1      418.83      289.33     21.61 o 
  -4   8   1     1776.43     2076.03     49.03 o 
  -2   8   1      752.17     1034.51     66.95 o 
   0   8   1     2084.24     2615.53    103.98 o 
   2   8   1       21.59       33.03      9.21 o 
   4   8   1     4270.29     5271.90    152.61 o 
   6   8   1      223.66      249.13     24.38 o 
   8   8   1     3249.84     3507.07     88.08 o 
  10   8   1     6043.59     5977.43    119.35 o 
  12   8   1       26.35       56.05     13.61 o 
  14   8   1     4849.42     4628.41    108.37 o 
  16   8   1      371.10      365.12     27.06 o 
  18   8   1      154.26      122.22     19.48 o 
  20   8   1      115.15      102.28     24.49 o 
  22   8   1     1388.95     1340.00     61.51 o 
 -21   9   1      647.60     1193.53    159.61 o 
 -19   9   1     1761.57     1621.07     88.81 o 
 -17   9   1     1015.39      953.65     42.72 o 
 -15   9   1      756.68     1070.06    178.87 o 
 -13   9   1       29.27       66.17     16.11 o 
 -11   9   1      192.52      186.29     21.01 o 
  -9   9   1     1482.09     1383.00     53.43 o 
  -7   9   1     1232.73     1243.55     67.89 o 
  -5   9   1      361.22      389.27     34.53 o 
  -3   9   1      275.15      336.05     24.23 o 
  -1   9   1       32.63       85.71     19.00 o 
   1   9   1        7.89        0.00     13.42 o 
   3   9   1       89.85      119.87     16.73 o 
   5   9   1      539.55      489.32     32.01 o 
   7   9   1      484.31      503.05     32.95 o 
   9   9   1        1.91       17.14     16.59 o 
  11   9   1      253.35      214.43     22.75 o 
  13   9   1       19.46       11.57     14.87 o 
  15   9   1      148.36      234.68     24.20 o 
  17   9   1      372.33      370.81     41.34 o 
  19   9   1     1360.77     1406.66    216.94 o 
  21   9   1        9.66       66.70     26.14 o 
 -18  10   1        3.51       17.60     16.01 o 
 -16  10   1      528.78      585.69     44.15 o 
 -14  10   1      132.38      142.56     21.70 o 
 -12  10   1      208.09      203.56     24.17 o 
 -10  10   1       26.53       24.49     25.49 o 
  -8  10   1       52.79       38.63     19.95 o 
  -6  10   1     1183.22     1054.53     50.18 o 
  -4  10   1      146.43      188.61     30.98 o 
  -2  10   1     1243.00     1470.64     98.46 o 
   0  10   1     3368.28     4214.11    173.54 o 
   2  10   1        0.43        0.00     17.90 o 
   4  10   1        0.36       13.54     18.99 o 
   6  10   1     3410.78     3686.37    151.60 o 
   8  10   1        0.87        0.00     17.41 o 
  10  10   1      583.32      632.01     38.14 o 
  12  10   1      477.32      484.91     34.66 o 
  14  10   1        8.09       17.10     15.94 o 
  16  10   1      124.43      112.14     22.46 o 
  18  10   1     1063.05     1154.92     52.67 o 
 -13  11   1       21.43       19.72     16.95 o 
 -11  11   1     1460.47     1406.01     66.20 o 
  -9  11   1     1136.42     1223.06     70.74 o 
  -7  11   1        0.20        6.37     28.29 o 
  -5  11   1      583.45      604.95     55.54 o 
  -3  11   1      321.50      465.04     48.57 o 
  -1  11   1      864.86     1320.34    142.34 o 
   1  11   1      238.59      227.23     54.81 o 
   3  11   1     2132.22     2792.18    145.87 o 
   5  11   1     2984.65     3420.64    152.06 o 
   7  11   1       11.07        0.00     21.64 o 
   9  11   1     3171.51     3235.88    279.37 o 
  11  11   1      180.70      174.97     24.35 o 
  13  11   1      190.61      160.62     23.86 o 
  -6  12   1      329.72      264.72     49.51 o 
  -4  12   1      301.67      344.66     46.06 o 
  -2  12   1      408.78      437.36     58.35 o 
   0  12   1        5.49        0.00     25.01 o 
   2  12   1      428.77      468.52     82.22 o 
   4  12   1     1377.34     1559.83     82.26 o 
   6  12   1       20.05       29.68     29.20 o 
 -30   0   2     1446.14     1315.83     45.58 o 
 -28   0   2       42.25       73.19     17.26 o 
 -26   0   2      604.63      740.23     42.70 o 
 -24   0   2      371.08      350.62     21.86 o 
 -22   0   2     9366.81     9275.92    147.65 o 
 -20   0   2      234.66      223.18     27.69 o 
 -18   0   2    21458.30    21282.97    279.33 o 
 -16   0   2      469.91      437.51     14.25 o 
 -14   0   2     4266.69     3827.83     55.87 o 
 -12   0   2     2765.01     2854.40     42.67 o 
 -10   0   2    21197.82    20593.15    253.34 o 
  -8   0   2     6194.34     4940.58     70.81 o 
  -6   0   2    27955.45    26008.18    393.09 o 
  -4   0   2    68464.84    53292.39    687.97 o 
  -2   0   2    16568.19    16250.54    223.96 o 
   0   0   2     3933.10     4448.61     67.71 o 
   2   0   2    22495.12    23001.86    299.51 o 
   4   0   2    88963.62    77021.20   1003.16 o 
   6   0   2       98.25       45.95      3.49 o 
   8   0   2     3463.51     3266.49     41.83 o 
  10   0   2    24480.63    24597.53    288.30 o 
  12   0   2    10245.08     9451.17    120.19 o 
  14   0   2    25662.32    25930.65    305.09 o 
  16   0   2     4021.12     4850.23     70.84 o 
  18   0   2     1175.35     1098.79     24.19 o 
  20   0   2    15172.07    14387.96    220.27 o 
  22   0   2     1880.18     2086.95     45.47 o 
  24   0   2       38.08       81.79     12.89 o 
  26   0   2      169.97      248.42     20.16 o 
  28   0   2     1076.17      991.38     37.00 o 
  30   0   2     1115.39     1237.19     48.31 o 
 -31   1   2      902.86      987.01     32.46 o 
 -29   1   2      743.52      802.15     36.43 o 
 -27   1   2        8.41        0.00      7.89 o 
 -25   1   2     6901.23     6608.75     85.31 o 
 -23   1   2     1521.28     1643.48     43.67 o 
 -21   1   2        5.92       60.08     18.68 o 
 -19   1   2        3.83       47.43      7.17 o 
 -17   1   2    13895.34    13617.26    132.07 o 
 -15   1   2     8044.15     7614.15     74.03 o 
 -13   1   2     1231.47     1268.89     15.80 o 
 -11   1   2     6896.49     6545.40     61.22 o 
  -9   1   2    11727.02    12394.46    111.56 o 
  -7   1   2     3512.32     2985.72     33.21 o 
  -5   1   2      246.65      513.89      7.84 o 
  -3   1   2    28890.09    26081.01    322.04 o 
  -1   1   2      591.01      569.24      7.40 o 
   1   1   2    13323.94    13696.09    127.08 o 
   3   1   2      214.06      148.77      4.71 o 
   5   1   2    18294.69    16638.90    147.58 o 
   7   1   2     3361.77     4002.02     35.28 o 
   9   1   2      242.51      166.92      4.62 o 
  11   1   2      433.80      364.67      6.89 o 
  13   1   2      289.27      260.89      6.82 o 
  15   1   2     7560.67     7783.15     72.20 o 
  17   1   2     1961.70     2168.03     26.35 o 
  19   1   2     1131.73     1186.98     20.56 o 
  21   1   2      425.79      572.18     16.19 o 
  23   1   2       16.97        6.22     10.35 o 
  25   1   2      856.56      801.14     21.62 o 
  27   1   2      434.05      488.83     19.28 o 
  29   1   2     1614.82     1506.64     34.34 o 
  31   1   2      880.15      952.26     35.64 o 
 -30   2   2      554.06      530.50     30.32 o 
 -28   2   2      119.82      148.60     13.32 o 
 -26   2   2       44.25       47.06     18.95 o 
 -24   2   2      633.07      644.99     18.82 o 
 -22   2   2     2760.85     2795.42     40.63 o 
 -20   2   2      873.91      813.93     18.89 o 
 -18   2   2     1606.62     1675.31     26.33 o 
 -16   2   2     2296.75     2281.93     28.65 o 
 -14   2   2     1420.80     1489.50     41.22 o 
 -12   2   2    13690.39    14163.70    132.00 o 
 -10   2   2    10953.33    11307.28    112.30 o 
  -8   2   2      230.87      166.06      5.08 o 
  -6   2   2       78.19       59.02      3.67 o 
  -4   2   2    32306.83    32387.88    341.51 o 
  -2   2   2    13173.96    14794.60    161.31 o 
   0   2   2     1386.52      936.23     11.70 o 
   2   2   2    36814.68    37000.46    582.45 o 
   4   2   2   103110.59    99647.48   1009.21 o 
   6   2   2     5222.40     4557.17     43.96 o 
   8   2   2    11104.86    10842.17    103.89 o 
  10   2   2    29932.40    32206.79    265.09 o 
  12   2   2    10826.71    12316.83    104.33 o 
  14   2   2      312.81      168.44      6.25 o 
  16   2   2     9153.65     9347.21     93.08 o 
  18   2   2     3339.25     3017.54     37.77 o 
  20   2   2      139.39       93.71      9.49 o 
  22   2   2        8.32       15.97      6.93 o 
  24   2   2     1700.83     1728.58     30.42 o 
  26   2   2      345.72      370.53     16.87 o 
  28   2   2     1021.05     1059.19     30.87 o 
  30   2   2       58.52       75.90     15.51 o 
 -29   3   2       16.22       31.38     23.46 o 
 -27   3   2     1581.65     1478.23     34.08 o 
 -25   3   2       12.63        8.04      9.68 o 
 -23   3   2     2762.52     3330.81     98.37 o 
 -21   3   2     1629.24     1742.68     56.56 o 
 -19   3   2     2500.98     2467.62     35.40 o 
 -17   3   2      773.76      899.97     29.46 o 
 -15   3   2     2217.55     2108.54     28.54 o 
 -13   3   2       24.76       15.03      4.35 o 
 -11   3   2    34341.58    34609.70    354.54 o 
  -9   3   2     5664.38     6485.25     70.43 o 
  -7   3   2     7430.55     8722.21     89.54 o 
  -5   3   2      672.19      649.89     10.04 o 
  -3   3   2    33706.88    34010.80    367.52 o 
  -1   3   2      454.04     1067.87     16.95 o 
   1   3   2    11395.86    12233.04    250.48 o 
   3   3   2     9484.64    11661.14    262.71 o 
   5   3   2    41227.97    43997.03    697.04 o 
   7   3   2    10238.86    12002.45    114.19 o 
   9   3   2    28645.29    30882.91    272.03 o 
  11   3   2     6084.21     7033.82     72.26 o 
  13   3   2      558.85      601.38     10.65 o 
  15   3   2      982.92      961.20     15.32 o 
  17   3   2     5397.30     4919.06     58.29 o 
  19   3   2     2462.39     2296.46     34.03 o 
  21   3   2     1971.86     1752.26     31.35 o 
  23   3   2       59.05      112.49     11.92 o 
  25   3   2     6953.98     6501.42     94.07 o 
  27   3   2      514.49      621.57     25.32 o 
  29   3   2      680.23      711.12     33.28 o 
 -28   4   2       39.52      112.77     23.59 o 
 -26   4   2      648.76      761.89     38.54 o 
 -24   4   2      109.55      178.36     13.34 o 
 -22   4   2      222.25      292.90     16.62 o 
 -20   4   2       90.98      164.04     27.31 o 
 -18   4   2     4049.82     3482.94     53.13 o 
 -16   4   2      558.61      532.01     26.91 o 
 -14   4   2     3229.02     3607.89     47.49 o 
 -12   4   2     9662.86    10667.91    118.30 o 
 -10   4   2    19162.00    18978.69    196.84 o 
  -8   4   2       13.42      134.53      7.86 o 
  -6   4   2     2000.18     1843.82     23.82 o 
  -4   4   2     6914.94     7744.98     85.67 o 
  -2   4   2     1751.41     1704.39     22.63 o 
   0   4   2        2.19        4.34      2.80 o 
   2   4   2    18709.18    23567.68    400.29 o 
   4   4   2        8.33       63.58      3.88 o 
   6   4   2     3064.28     4116.25     79.06 o 
   8   4   2    11348.11    10856.21    111.07 o 
  10   4   2     5735.84     5102.10     55.47 o 
  12   4   2     3570.17     3740.56     44.43 o 
  14   4   2      714.24      631.02     14.93 o 
  16   4   2     1117.35     1269.56     32.28 o 
  18   4   2      354.60      297.25     15.23 o 
  20   4   2     2653.83     2217.96     42.68 o 
  22   4   2      590.59      611.51     24.93 o 
  24   4   2        7.75        0.00      9.03 o 
  26   4   2      657.98      784.70     31.26 o 
  28   4   2      199.42      182.33     19.93 o 
 -27   5   2       61.33       44.86     35.65 o 
 -25   5   2     2335.89     2126.10     51.52 o 
 -23   5   2      771.69      825.88     28.33 o 
 -21   5   2      328.13      355.95     22.72 o 
 -19   5   2      445.06      323.50     16.90 o 
 -17   5   2     5790.83     5596.71     87.95 o 
 -15   5   2       70.81       57.82      8.70 o 
 -13   5   2     1205.75     1082.19     20.96 o 
 -11   5   2      599.70      485.41     15.77 o 
  -9   5   2    21668.99    21368.24    296.19 o 
  -7   5   2     8803.07     9455.67    109.54 o 
  -5   5   2      846.06      730.78     13.03 o 
  -3   5   2     2594.86     3086.00     52.21 o 
  -1   5   2    14828.82    17368.62    289.39 o 
   1   5   2      331.84      529.25     20.20 o 
   3   5   2     7703.10     8475.66    160.91 o 
   5   5   2     1339.06     1545.92     30.68 o 
   7   5   2    11432.18    11954.88    191.44 o 
   9   5   2     2569.30     3059.33     43.61 o 
  11   5   2    17552.87    16695.59    174.60 o 
  13   5   2     2959.93     3218.26     50.10 o 
  15   5   2        7.92        8.63      7.75 o 
  17   5   2     1408.11     1500.56     34.09 o 
  19   5   2     1694.84     1916.06     41.00 o 
  21   5   2     1781.27     1646.96     40.88 o 
  23   5   2     2361.41     2255.01     50.66 o 
  25   5   2       52.95       27.26     14.72 o 
  27   5   2     1254.60     1160.19     44.73 o 
 -26   6   2     1093.94     1401.47     96.02 o 
 -24   6   2      822.78      804.87     37.73 o 
 -22   6   2     1149.17      963.17    170.34 o 
 -20   6   2       33.58       30.00     11.80 o 
 -18   6   2     1087.29     1301.68     88.62 o 
 -16   6   2      937.19     1022.03     27.03 o 
 -14   6   2       13.25       92.33     22.59 o 
 -12   6   2     6631.08     6151.19     93.93 o 
 -10   6   2    11369.90    11012.36    149.84 o 
  -8   6   2    10085.48    10153.11    146.18 o 
  -6   6   2     5039.49     5022.45     63.65 o 
  -4   6   2     7057.35     7107.36     92.41 o 
  -2   6   2     7967.83    10356.52    256.65 o 
   0   6   2      182.60      284.44     17.67 o 
   2   6   2     5008.12     6662.62    171.71 o 
   4   6   2     2472.39     2587.03     41.19 o 
   6   6   2     2146.06     2171.64     48.25 o 
   8   6   2     1971.15     1670.65     28.76 o 
  10   6   2    24606.62    24564.62    286.93 o 
  12   6   2     6044.03     5879.60     91.17 o 
  14   6   2      704.17      698.86     23.08 o 
  16   6   2      869.51      952.22     29.68 o 
  18   6   2      437.83      507.64     26.45 o 
  20   6   2      417.12      408.16     26.49 o 
  22   6   2     2779.64     2575.99     66.58 o 
  24   6   2     1376.86     1308.82     51.89 o 
  26   6   2      435.88      399.67     34.54 o 
 -25   7   2      323.22      335.15     32.42 o 
 -23   7   2     1994.03     1861.27     62.46 o 
 -21   7   2      202.94      180.20     27.26 o 
 -19   7   2      285.70      202.75     31.90 o 
 -17   7   2       31.73       67.07     16.46 o 
 -15   7   2     2738.80     2623.84     57.84 o 
 -13   7   2      310.53      345.38     22.49 o 
 -11   7   2     3681.16     3393.79     67.79 o 
  -9   7   2     2369.55     2530.87     56.01 o 
  -7   7   2      177.21      129.28      9.40 o 
  -5   7   2      591.25      873.43     19.31 o 
  -3   7   2     3558.89     4165.60    123.01 o 
  -1   7   2        4.26        0.00      6.17 o 
   1   7   2     2764.46     3656.94     90.24 o 
   3   7   2     2377.72     2992.02     47.76 o 
   5   7   2     3963.03     4302.86     60.07 o 
   7   7   2     3649.60     3418.80     71.52 o 
   9   7   2    17985.49    17750.20    246.47 o 
  11   7   2     1760.11     1725.52     43.14 o 
  13   7   2      947.64      818.88     29.81 o 
  15   7   2      448.47      365.89     22.25 o 
  17   7   2     1594.47     1691.54     59.21 o 
  19   7   2       64.19       46.61     17.21 o 
  21   7   2        7.23        6.44     15.95 o 
  23   7   2       32.18       34.80     20.42 o 
  25   7   2     2402.70     2546.62    119.56 o 
 -24   8   2     1161.78     1221.99     60.29 o 
 -22   8   2      553.55      436.06    102.55 o 
 -20   8   2      541.16      577.64     45.14 o 
 -18   8   2      439.94      419.62     29.10 o 
 -16   8   2     5783.18     5634.19    126.14 o 
 -14   8   2     1273.38     1193.53     43.04 o 
 -12   8   2     5539.43     5324.12    108.73 o 
 -10   8   2     1864.22     1612.01     76.05 o 
  -8   8   2      243.42      300.25     25.57 o 
  -6   8   2      503.79      477.12     26.16 o 
  -4   8   2     1086.05      960.41     41.71 o 
  -2   8   2      707.15      882.38     35.99 o 
   0   8   2        3.07        1.38      8.00 o 
   2   8   2      270.05      234.47     15.52 o 
   4   8   2      777.71      785.56     31.02 o 
   6   8   2     1388.19     1349.58     62.99 o 
   8   8   2      875.63      920.74     39.67 o 
  10   8   2      624.48      606.53     51.27 o 
  12   8   2      190.83      209.52     19.90 o 
  14   8   2       67.64       73.18     15.99 o 
  16   8   2     2243.62     2009.93     92.90 o 
  18   8   2      260.41      268.84     31.33 o 
  20   8   2       38.34       28.55     19.44 o 
  22   8   2        5.77       58.47     23.12 o 
 -21   9   2        0.75       44.96     68.07 o 
 -19   9   2     2032.99     2327.77    167.93 o 
 -17   9   2      181.28      296.78     66.62 o 
 -15   9   2      384.87      350.89     27.72 o 
 -13   9   2       23.20       53.21     15.85 o 
 -11   9   2        0.75        6.28     17.32 o 
  -9   9   2        5.11        0.00     21.69 o 
  -7   9   2      623.57      522.51     35.98 o 
  -5   9   2     5049.51     5052.98    117.52 o 
  -3   9   2      483.94      558.26     29.39 o 
  -1   9   2      103.37      119.79     19.82 o 
   1   9   2      566.66      647.58     52.06 o 
   3   9   2     1607.58     1771.12     49.87 o 
   5   9   2     3163.40     3160.96     83.19 o 
   7   9   2     2424.82     2300.89     67.54 o 
   9   9   2     2580.80     2438.72     62.50 o 
  11   9   2      367.94      374.07     28.24 o 
  13   9   2        9.07       29.31     15.45 o 
  15   9   2     1949.95     1809.27     59.66 o 
  17   9   2      427.23      394.64     31.40 o 
  19   9   2     1181.93     1552.92     67.12 o 
  21   9   2      764.10     1011.94     57.60 o 
 -18  10   2     1037.45      982.10     61.73 o 
 -16  10   2      891.92      938.75     47.47 o 
 -14  10   2       36.44       40.98     17.03 o 
 -12  10   2        1.35        0.00     16.33 o 
 -10  10   2     1755.62     1756.90     82.78 o 
  -8  10   2       50.85       14.02     18.99 o 
  -6  10   2       78.86       72.21     21.74 o 
  -4  10   2       39.62       62.99     23.79 o 
  -2  10   2     1372.87     1881.93     81.54 o 
   0  10   2      302.20      393.46     41.10 o 
   2  10   2     1555.62     1738.82    132.70 o 
   4  10   2     1283.22     1661.95     65.48 o 
   6  10   2      104.07      165.04     25.94 o 
   8  10   2      327.45      326.35     33.41 o 
  10  10   2      301.13      246.54     25.92 o 
  12  10   2      489.97      523.19     35.70 o 
  14  10   2      322.08      426.09     32.64 o 
  16  10   2      449.43      530.75     37.01 o 
  18  10   2      387.74      343.48     31.36 o 
 -13  11   2      178.15      182.68     24.15 o 
 -11  11   2      292.88      292.75     64.00 o 
  -9  11   2      217.93      253.26     38.52 o 
  -7  11   2      229.90      205.24     37.26 o 
  -5  11   2     3634.96     4310.19    437.62 o 
  -3  11   2       51.95       82.71     30.61 o 
  -1  11   2       34.63       27.29     41.55 o 
   1  11   2      181.05      235.27     43.32 o 
   3  11   2      325.65      375.11     44.54 o 
   5  11   2     1018.44     1130.31     70.73 o 
   7  11   2        0.96        0.00     22.50 o 
   9  11   2        1.18       11.84     18.45 o 
  11  11   2     1006.83      919.50     57.42 o 
  13  11   2       29.65       62.70     20.19 o 
  -6  12   2      193.82      188.23     40.67 o 
  -4  12   2     1405.21     1525.28    175.93 o 
  -2  12   2      270.43      312.54     44.06 o 
   0  12   2        8.31       69.43     30.61 o 
   2  12   2      114.77      167.47     52.16 o 
   4  12   2     1422.59     1585.66     83.66 o 
   6  12   2      272.38      392.82     48.00 o 
 -31   1   3      804.47      928.68     54.85 o 
 -29   1   3      704.37      661.89     24.16 o 
 -27   1   3      228.51      210.14     13.36 o 
 -25   1   3      201.02      244.03     17.62 o 
 -23   1   3        8.47       18.19      8.16 o 
 -21   1   3    11389.57    11014.22    121.39 o 
 -19   1   3       23.99       37.04      6.08 o 
 -17   1   3     2482.94     2747.09     45.38 o 
 -15   1   3     2780.35     2907.05     52.33 o 
 -13   1   3       77.94       39.66      3.67 o 
 -11   1   3       49.85       42.22      3.24 o 
  -9   1   3    12479.77    11846.37    109.98 o 
  -7   1   3     7439.47     7087.73     68.28 o 
  -5   1   3      301.53       93.69      3.42 o 
  -3   1   3    11547.32    10711.62    107.14 o 
  -1   1   3   140279.92   122773.78   1221.09 o 
   1   1   3     3331.70     3072.06     31.40 o 
   3   1   3    23511.41    28214.42    278.69 o 
   5   1   3       20.15       20.57      3.54 o 
   7   1   3    13486.20    14436.15    126.33 o 
   9   1   3        0.73       35.12      2.92 o 
  11   1   3    26857.58    27883.88    241.26 o 
  13   1   3     3971.97     3656.78     34.59 o 
  15   1   3     1781.17     2394.15     26.97 o 
  17   1   3      522.10      753.74     13.46 o 
  19   1   3     1165.41     1108.07     19.66 o 
  21   1   3      147.87      167.17     10.01 o 
  23   1   3      800.45      936.12     21.49 o 
  25   1   3       32.07       18.78      7.75 o 
  27   1   3       11.02        7.92      8.30 o 
  29   1   3       24.39        0.00     13.45 o 
 -30   2   3       88.68       85.32     20.35 o 
 -28   2   3        0.27        0.00      9.39 o 
 -26   2   3      271.47      328.41     16.32 o 
 -24   2   3      323.52      350.38     15.59 o 
 -22   2   3      713.72      796.16     33.61 o 
 -20   2   3      389.06      460.29     26.96 o 
 -18   2   3     2768.25     2887.77     89.23 o 
 -16   2   3     1307.71     1520.93     34.68 o 
 -14   2   3     4520.73     4540.57     49.33 o 
 -12   2   3    13371.01    13183.38    130.97 o 
 -10   2   3     1004.14     1288.96     17.97 o 
  -8   2   3     1519.31     1876.80     22.16 o 
  -6   2   3     2579.86     2291.45     26.83 o 
  -4   2   3     2511.07     2128.35     24.91 o 
  -2   2   3      750.90      396.77     12.75 o 
   0   2   3    35170.79    35047.02    346.36 o 
   2   2   3    22408.78    24025.98    222.85 o 
   4   2   3     3655.57     3709.62     37.60 o 
   6   2   3     7557.13     6645.26     69.27 o 
   8   2   3     1717.96     1908.42     22.05 o 
  10   2   3     7242.99     7753.61     76.51 o 
  12   2   3     3415.56     4053.15     38.66 o 
  14   2   3      700.71      824.29     13.80 o 
  16   2   3     1531.00     1709.06     23.62 o 
  18   2   3     2295.28     2264.43     29.70 o 
  20   2   3      228.17      149.15      9.22 o 
  22   2   3     1435.63     1388.60     26.04 o 
  24   2   3        3.14        0.00      7.08 o 
  26   2   3       18.56       25.76     10.48 o 
  28   2   3      426.29      347.33     19.52 o 
  30   2   3     1211.90     1255.98     46.63 o 
 -29   3   3      355.44      346.29     31.72 o 
 -27   3   3      335.08      388.09     19.10 o 
 -25   3   3      838.62      838.27     24.53 o 
 -23   3   3      711.43      736.19     24.63 o 
 -21   3   3        0.40       40.86      8.37 o 
 -19   3   3     1570.74     1560.25     56.96 o 
 -17   3   3     1314.50     1183.19     20.59 o 
 -15   3   3      696.18      671.73     20.42 o 
 -13   3   3     2441.07     2338.78     32.63 o 
 -11   3   3      549.80      392.73     11.56 o 
  -9   3   3      715.68      733.79     12.69 o 
  -7   3   3     2213.60     1957.32     26.77 o 
  -5   3   3      748.81      960.56     13.22 o 
  -3   3   3     4056.35     3820.08     41.30 o 
  -1   3   3     2855.80     3053.50     33.92 o 
   1   3   3       35.71       32.46      4.00 o 
   3   3   3     2004.54     1882.78     21.07 o 
   5   3   3      604.65      513.23      9.81 o 
   7   3   3     2442.39     2257.86     26.24 o 
   9   3   3     1372.05     1385.67     22.81 o 
  11   3   3      605.08      438.79     11.04 o 
  13   3   3     1543.15     1660.66     22.06 o 
  15   3   3      950.92      716.89     16.46 o 
  17   3   3      954.36      872.31     16.75 o 
  19   3   3      135.46       89.44      8.33 o 
  21   3   3      256.36      257.36     15.26 o 
  23   3   3      608.52      566.60     21.40 o 
  25   3   3      279.99      293.05     17.82 o 
  27   3   3      406.92      429.24     24.29 o 
  29   3   3       43.14       84.29     18.20 o 
 -28   4   3        0.13        0.00     17.18 o 
 -26   4   3     1476.25     1545.94     58.57 o 
 -24   4   3     1045.68     1150.29     31.82 o 
 -22   4   3      742.23      618.02     22.77 o 
 -20   4   3     1196.95      959.40     26.64 o 
 -18   4   3      441.70      428.96     22.21 o 
 -16   4   3      438.21      376.92     12.78 o 
 -14   4   3      722.46      641.54     13.91 o 
 -12   4   3     3452.12     3734.21     43.83 o 
 -10   4   3     6921.75     6997.29     82.88 o 
  -8   4   3     1510.19     1267.03     20.98 o 
  -6   4   3     5749.08     5892.85     67.35 o 
  -4   4   3       17.26        8.50      3.28 o 
  -2   4   3     1242.74     1281.17     18.26 o 
   0   4   3    12142.81    15012.40    156.35 o 
   2   4   3      269.11      290.88      7.97 o 
   4   4   3      126.95      189.18      8.30 o 
   6   4   3       82.40       70.00      6.77 o 
   8   4   3      291.85      175.08      6.94 o 
  10   4   3       50.68       61.46      4.85 o 
  12   4   3      192.69      205.86      8.19 o 
  14   4   3     1280.79     1280.63     51.98 o 
  16   4   3     5224.22     4608.84     55.58 o 
  18   4   3       16.36       16.92      9.69 o 
  20   4   3        0.02       17.71     10.07 o 
  22   4   3     1493.51     1557.46     37.88 o 
  24   4   3      532.03      562.93     27.99 o 
  26   4   3       62.31       41.20     14.77 o 
  28   4   3      337.00      402.04     28.02 o 
 -27   5   3       23.66       35.44     17.13 o 
 -25   5   3      537.67      685.97     44.34 o 
 -23   5   3      117.93      124.46     13.86 o 
 -21   5   3     1076.82      858.45     26.60 o 
 -19   5   3       14.38       27.05      8.40 o 
 -17   5   3       55.06       88.25     12.55 o 
 -15   5   3       42.12       79.33      8.31 o 
 -13   5   3      100.77       44.08      5.58 o 
 -11   5   3      103.69      134.54      6.84 o 
  -9   5   3      534.77      412.57     10.79 o 
  -7   5   3      481.18      440.03     11.13 o 
  -5   5   3     1417.11     2038.45     26.38 o 
  -3   5   3      399.17      606.50     13.70 o 
  -1   5   3     3998.31     4329.98     51.51 o 
   1   5   3     8063.47     9416.54    145.70 o 
   3   5   3      210.90      225.14      7.82 o 
   5   5   3      162.44       86.82      5.58 o 
   7   5   3       17.47       13.53      4.25 o 
   9   5   3     1307.82     1418.40     25.24 o 
  11   5   3      325.94      444.34     13.79 o 
  13   5   3      393.91      391.00     15.05 o 
  15   5   3      111.93      123.99     12.18 o 
  17   5   3     1865.93     1713.21     37.47 o 
  19   5   3      361.54      276.85     17.73 o 
  21   5   3      256.61      194.53     17.21 o 
  23   5   3      659.04      687.14     30.59 o 
  25   5   3      253.15      299.16     26.28 o 
  27   5   3      364.93      397.96     27.81 o 
 -26   6   3       56.70      102.98     47.72 o 
 -24   6   3     1037.84     1193.54     41.76 o 
 -22   6   3       11.27       37.43     12.92 o 
 -20   6   3      500.26      351.70     19.21 o 
 -18   6   3     2288.98     2274.57     51.61 o 
 -16   6   3       27.44       40.00      8.09 o 
 -14   6   3       24.45       33.53      7.40 o 
 -12   6   3     6009.87     5652.33     81.94 o 
 -10   6   3     4957.10     4716.39     71.80 o 
  -8   6   3       49.39       83.06      8.08 o 
  -6   6   3     2680.88     2536.47     33.52 o 
  -4   6   3    10186.95    11296.83    130.54 o 
  -2   6   3      561.70      668.76     15.02 o 
   0   6   3      329.58      372.22     11.09 o 
   2   6   3     3113.38     3025.24     55.40 o 
   4   6   3     1169.89     1097.53     20.47 o 
   6   6   3     7843.93     8932.92    167.42 o 
   8   6   3     4338.32     4269.30    113.69 o 
  10   6   3       46.25       64.02      8.35 o 
  12   6   3      115.12      133.95     10.91 o 
  14   6   3        7.30        0.00      7.16 o 
  16   6   3     2563.93     2460.80     48.00 o 
  18   6   3     1786.06     1557.45     38.91 o 
  20   6   3     1222.65     1247.56     48.25 o 
  22   6   3      557.08      468.57     27.42 o 
  24   6   3       58.88       39.28     19.63 o 
  26   6   3      690.18      577.84     35.09 o 
 -25   7   3       18.04        6.98     28.10 o 
 -23   7   3      520.71      553.41     44.91 o 
 -21   7   3      405.84      376.21     29.60 o 
 -19   7   3      337.09      331.16     23.19 o 
 -17   7   3     2584.95     2452.05     67.48 o 
 -15   7   3     4169.22     4138.22     74.01 o 
 -13   7   3      100.89      135.82     12.67 o 
 -11   7   3        1.02        0.00      9.29 o 
  -9   7   3      691.58      632.29     23.16 o 
  -7   7   3      298.40      237.92     14.62 o 
  -5   7   3     2080.41     2273.81     34.66 o 
  -3   7   3      266.07      342.95     13.60 o 
  -1   7   3      521.81      475.53     15.54 o 
   1   7   3        3.93        0.00      6.00 o 
   3   7   3      489.99      503.59     15.90 o 
   5   7   3       82.84      106.85      7.66 o 
   7   7   3    10686.75    11178.92    301.38 o 
   9   7   3     1301.05     1261.63     65.74 o 
  11   7   3     3386.26     3387.86     77.44 o 
  13   7   3       52.44       34.19     10.43 o 
  15   7   3      219.86      239.11     17.64 o 
  17   7   3      195.44      183.11     19.54 o 
  19   7   3       67.21       58.92     16.06 o 
  21   7   3      114.83      128.16     20.56 o 
  23   7   3      185.52      238.65     28.22 o 
  25   7   3        9.21       14.12     20.31 o 
 -22   8   3       64.39       79.43     21.38 o 
 -20   8   3        3.85       36.26     30.64 o 
 -18   8   3      985.86      914.39     77.07 o 
 -16   8   3       32.92       88.41     28.29 o 
 -14   8   3       21.92       50.03     13.94 o 
 -12   8   3      189.85      142.47     17.12 o 
 -10   8   3     1068.40     1101.38     51.55 o 
  -8   8   3     1903.65     1852.93     56.33 o 
  -6   8   3      526.67      502.33     26.92 o 
  -4   8   3      988.20      937.96     26.64 o 
  -2   8   3     1954.94     1790.76     39.81 o 
   0   8   3       14.09       20.11      8.65 o 
   2   8   3      791.85      878.57     26.07 o 
   4   8   3       84.76       98.18     14.86 o 
   6   8   3      836.94      964.22     34.59 o 
   8   8   3     1584.64     1465.99     43.86 o 
  10   8   3     9377.74     9087.56    404.13 o 
  12   8   3     2577.71     2588.90     65.33 o 
  14   8   3      113.98      130.12     19.32 o 
  16   8   3       15.94       36.50     15.40 o 
  18   8   3     1002.78      929.93     52.20 o 
  20   8   3      509.44      610.57     46.44 o 
  22   8   3      583.55      501.77     44.34 o 
 -21   9   3       12.91        0.00     44.42 o 
 -19   9   3      547.37      491.55     52.16 o 
 -17   9   3      916.90      853.05     40.36 o 
 -15   9   3      272.73      265.54     24.47 o 
 -13   9   3       56.88       23.75     14.41 o 
 -11   9   3      443.87      441.03     35.54 o 
  -9   9   3     2494.74     2288.95     75.42 o 
  -7   9   3     1529.44     1339.61     48.76 o 
  -5   9   3      124.12      109.23     19.16 o 
  -3   9   3     4389.89     4211.92    114.59 o 
  -1   9   3      974.58     1031.92     52.57 o 
   1   9   3       65.99       55.53     17.60 o 
   3   9   3       30.93        8.08     12.43 o 
   5   9   3     1740.15     1675.27     50.46 o 
   7   9   3     2796.90     2769.62     91.37 o 
   9   9   3     1161.43     1015.31     51.92 o 
  11   9   3     3965.33     3926.33    127.35 o 
  13   9   3      332.87      254.26     25.45 o 
  15   9   3       19.87       27.14     15.96 o 
  17   9   3      567.36      443.15     33.58 o 
  19   9   3      557.98      731.91     51.59 o 
 -18  10   3      318.12      429.84     93.40 o 
 -16  10   3      226.21      234.77     27.10 o 
 -14  10   3      566.30      471.48     33.44 o 
 -12  10   3     1188.75     1362.67     52.06 o 
 -10  10   3     1785.86     1667.31     80.00 o 
  -8  10   3       23.23       39.84     19.41 o 
  -6  10   3      670.43      777.82     46.94 o 
  -4  10   3      480.33      516.71     41.33 o 
  -2  10   3      330.49      372.84     35.54 o 
   0  10   3     1640.07     1800.37     69.27 o 
   2  10   3     2414.29     2553.92     75.06 o 
   4  10   3       43.52       67.12     21.69 o 
   6  10   3       83.45       94.95     22.21 o 
   8  10   3     2942.50     2864.87    103.87 o 
  10  10   3      379.47      408.90     31.84 o 
  12  10   3      449.21      412.96     33.06 o 
  14  10   3      932.68      844.61     46.31 o 
  16  10   3      132.00      132.77     24.25 o 
 -13  11   3      134.94      114.37     21.36 o 
 -11  11   3      410.01      393.29     51.86 o 
  -9  11   3       16.37       10.39     24.91 o 
  -7  11   3      222.10      265.97     39.95 o 
  -5  11   3      975.42     1075.08     66.26 o 
  -3  11   3      459.41      545.55    122.00 o 
  -1  11   3     2870.87     2985.23    404.91 o 
   1  11   3      991.19     1043.85    122.89 o 
   3  11   3      228.47      254.61     38.70 o 
   5  11   3      113.61       61.72     30.94 o 
   7  11   3       40.11       60.12     27.61 o 
   9  11   3     1019.75     1092.52     55.33 o 
  11  11   3       51.53       43.85     18.30 o 
  13  11   3       81.08       95.47     21.77 o 
  -4  12   3       14.74       82.11     31.18 o 
  -2  12   3        5.49       36.81     27.17 o 
   0  12   3      579.53      659.96     59.38 o 
   2  12   3      347.69      376.95     48.03 o 
   4  12   3       70.33        0.00     40.67 o 
 -30   0   4        0.26        0.00     13.89 o 
 -28   0   4      685.39      665.37     32.62 o 
 -26   0   4     4468.31     4552.96     89.04 o 
 -24   0   4       58.89       25.00     11.72 o 
 -22   0   4     9716.38     9266.70    147.11 o 
 -20   0   4     1854.20     1822.88     36.81 o 
 -18   0   4     1695.75     1813.43     34.96 o 
 -16   0   4      929.34      629.52     16.52 o 
 -14   0   4     1509.94     1162.40     22.22 o 
 -12   0   4        0.56       50.92      6.04 o 
 -10   0   4      243.62      270.21      9.28 o 
  -8   0   4     6200.99     6480.51     84.78 o 
  -6   0   4    32354.68    26628.83    366.96 o 
  -4   0   4     9470.27    10383.01    166.70 o 
  -2   0   4     1987.29     1379.48     31.64 o 
   0   0   4   142319.73   127367.87   2004.13 o 
   2   0   4   207604.41   171442.89   2504.59 o 
   4   0   4    34485.62    37810.03    514.05 o 
   6   0   4    15121.28    12381.85    153.50 o 
   8   0   4     3717.83     3594.28     51.07 o 
  10   0   4      148.52      114.89      6.46 o 
  12   0   4     3579.42     3420.70     48.32 o 
  14   0   4    11264.99    10312.55    132.21 o 
  16   0   4      157.74      239.79     16.98 o 
  18   0   4     4534.64     4858.45    111.65 o 
  20   0   4    15236.99    14540.58    209.67 o 
  22   0   4    11902.34    10956.83    173.49 o 
  24   0   4     1794.91     1635.15     40.17 o 
  26   0   4      110.26      139.07     16.90 o 
  28   0   4      593.60      672.51     35.63 o 
  30   0   4     1223.55     1194.58     59.16 o 
 -31   1   4       90.09      164.89     20.85 o 
 -29   1   4      175.00      171.78     18.08 o 
 -27   1   4      515.63      571.58     23.39 o 
 -25   1   4      314.68      302.09     14.30 o 
 -23   1   4        2.80        0.30      6.98 o 
 -21   1   4    15436.52    15337.63    206.19 o 
 -19   1   4     2659.22     2775.71     35.35 o 
 -17   1   4       17.93       53.99      6.62 o 
 -15   1   4     8104.10     8452.62     81.24 o 
 -13   1   4     4858.73     4666.17     45.32 o 
 -11   1   4     1976.13     1836.12     21.26 o 
  -9   1   4     1470.82     1721.78     23.09 o 
  -7   1   4     7700.36     7939.06     86.00 o 
  -5   1   4    11530.65    11789.16    122.44 o 
  -3   1   4    14916.62    14252.11    142.03 o 
  -1   1   4    50157.99    49593.97    525.68 o 
   1   1   4     4723.05     5091.00     52.80 o 
   3   1   4     1681.62     2212.52     25.94 o 
   5   1   4      128.51       51.04      4.03 o 
   7   1   4      395.59      615.42      9.49 o 
   9   1   4     3738.07     4531.79     47.99 o 
  11   1   4      696.06      661.69     10.57 o 
  13   1   4     1433.34     1204.21     15.25 o 
  15   1   4       64.08       73.13      4.86 o 
  17   1   4       18.62       87.04     14.51 o 
  19   1   4     2168.99     2316.64     31.26 o 
  21   1   4     5417.89     5651.65     66.01 o 
  23   1   4      130.35      162.93     10.83 o 
  25   1   4     2610.10     2498.74     39.50 o 
  27   1   4      301.72      373.45     17.46 o 
  29   1   4      345.03      296.70     21.10 o 
 -30   2   4      216.62      206.33     24.97 o 
 -28   2   4      376.99      320.86     25.69 o 
 -26   2   4     1075.23     1159.78     31.39 o 
 -24   2   4      230.29      232.39     13.47 o 
 -22   2   4      995.16      972.32     21.63 o 
 -20   2   4    15188.56    13840.03    161.67 o 
 -18   2   4      145.86      169.43     11.39 o 
 -16   2   4       48.35       86.12      6.13 o 
 -14   2   4     4027.44     4151.15     46.64 o 
 -12   2   4     1052.82      877.20     13.59 o 
 -10   2   4     2625.83     2508.90     28.40 o 
  -8   2   4     6242.87     6319.79     63.64 o 
  -6   2   4      332.24      298.63      6.29 o 
  -4   2   4     2171.57     2177.72     25.89 o 
  -2   2   4     6190.33     5832.77     62.80 o 
   0   2   4    86757.75    80319.32    884.86 o 
   2   2   4    19129.37    18105.93    168.94 o 
   4   2   4     4674.17     5162.06     52.77 o 
   6   2   4      870.48      936.08     13.79 o 
   8   2   4    16878.59    15046.91    147.90 o 
  10   2   4     1961.50     1981.21     23.89 o 
  12   2   4       19.42        7.95      3.74 o 
  14   2   4     1439.50     1872.62     28.34 o 
  16   2   4    13223.49    13119.89    128.35 o 
  18   2   4     4330.40     4558.66     53.94 o 
  20   2   4     1126.32      942.48     20.24 o 
  22   2   4      574.42      539.75     19.38 o 
  24   2   4      240.15      263.32     15.15 o 
  26   2   4      889.54      990.88     28.97 o 
  28   2   4      690.17      649.79     32.08 o 
  30   2   4       59.31       42.16     18.61 o 
 -29   3   4     2992.26     3552.82     96.57 o 
 -27   3   4      350.90      371.81     24.54 o 
 -25   3   4       57.49       36.06     10.45 o 
 -23   3   4     1113.95     1014.07     26.66 o 
 -21   3   4     5119.91     5092.93     72.93 o 
 -19   3   4       10.73       16.84      6.84 o 
 -17   3   4     6283.68     5827.70     76.04 o 
 -15   3   4     1664.85     1856.85     29.30 o 
 -13   3   4     1356.24     1088.60     18.82 o 
 -11   3   4      828.02      999.47     19.02 o 
  -9   3   4     6082.45     5300.28     56.67 o 
  -7   3   4     3194.89     3040.31     35.72 o 
  -5   3   4    13774.57    14129.45    142.49 o 
  -3   3   4        1.22       72.59      4.54 o 
  -1   3   4    18572.91    18087.84    181.18 o 
   1   3   4    13194.29    11607.47    117.89 o 
   3   3   4      457.94      458.57      7.95 o 
   5   3   4      415.15      485.20      9.26 o 
   7   3   4     5794.18     5770.67     59.89 o 
   9   3   4     2164.82     2752.51     32.11 o 
  11   3   4      642.53      509.70     11.51 o 
  13   3   4      560.44      700.42     18.38 o 
  15   3   4      407.75      361.25     11.35 o 
  17   3   4      261.10      273.78     10.75 o 
  19   3   4     3147.08     2754.58     41.86 o 
  21   3   4     2623.03     2286.63     41.95 o 
  23   3   4       48.82       34.92     10.84 o 
  25   3   4      112.21      185.20     19.46 o 
  27   3   4     1660.39     1559.10     41.63 o 
  29   3   4      560.15      731.85     37.09 o 
 -28   4   4     1652.47     1703.62     63.85 o 
 -26   4   4     1196.97     1080.28     37.64 o 
 -24   4   4        0.12        2.03      9.40 o 
 -22   4   4      809.79      846.73     26.06 o 
 -20   4   4      618.14      719.61     23.16 o 
 -18   4   4     1587.61     1380.20     31.32 o 
 -16   4   4     3062.67     2793.16     45.72 o 
 -14   4   4      682.79      545.23     13.23 o 
 -12   4   4     1582.15     1641.61     22.74 o 
 -10   4   4     3995.01     3626.38     48.44 o 
  -8   4   4     2140.57     2024.77     28.08 o 
  -6   4   4     1916.89     1306.92     19.39 o 
  -4   4   4     1992.14     2167.84     28.55 o 
  -2   4   4     5786.14     5296.00     61.36 o 
   0   4   4    10767.42    11636.52    123.06 o 
   2   4   4     7536.40     8060.88     87.18 o 
   4   4   4     9880.16     9621.59     95.96 o 
   6   4   4     2320.02     2075.19     26.58 o 
   8   4   4     1712.46     1275.25     24.53 o 
  10   4   4     3123.70     3587.67     45.11 o 
  12   4   4      330.43      227.04      9.65 o 
  14   4   4     4920.41     4688.04     56.09 o 
  16   4   4      169.24      159.54     10.16 o 
  18   4   4      263.49      219.21     14.66 o 
  20   4   4     4635.17     4299.76     69.88 o 
  22   4   4     1718.22     1740.04     43.19 o 
  24   4   4      238.51      204.66     19.21 o 
  26   4   4     1975.60     1811.40     50.84 o 
  28   4   4      160.47      151.74     23.84 o 
 -27   5   4     2272.58     2292.23     81.87 o 
 -25   5   4      327.09      294.62     21.91 o 
 -23   5   4     1057.27     1044.57     32.01 o 
 -21   5   4      178.12      197.08     14.50 o 
 -19   5   4     8386.27     8180.70    124.18 o 
 -17   5   4      409.85      390.87     17.66 o 
 -15   5   4     6926.42     6755.86     95.99 o 
 -13   5   4       17.82       15.09      5.05 o 
 -11   5   4       96.00      149.71      8.68 o 
  -9   5   4      255.82      212.63      9.95 o 
  -7   5   4     2587.92     2691.94     36.32 o 
  -5   5   4     2216.27     2523.51     34.39 o 
  -3   5   4     1427.75     1421.26     21.63 o 
  -1   5   4      108.15      141.52      6.92 o 
   1   5   4      730.69      550.03     11.77 o 
   3   5   4     1017.48      905.66     14.84 o 
   5   5   4     9151.60     8658.67     97.45 o 
   7   5   4      449.34      324.47     11.56 o 
   9   5   4     6100.06     6397.49     74.79 o 
  11   5   4     4141.50     3486.03     44.38 o 
  13   5   4     2737.33     2588.95     39.49 o 
  15   5   4     2753.64     2783.39     51.54 o 
  17   5   4      562.76      476.59     21.76 o 
  19   5   4      342.91      272.46     17.08 o 
  21   5   4     2849.99     3181.46     64.36 o 
  23   5   4        3.97       17.81     13.12 o 
  25   5   4     1861.60     1867.12     51.87 o 
  27   5   4        0.76        1.18     15.09 o 
 -26   6   4      708.95      810.18     43.16 o 
 -24   6   4      346.02      420.36     26.96 o 
 -22   6   4     2023.71     2004.20     46.07 o 
 -20   6   4       66.14       71.19     11.26 o 
 -18   6   4      189.32      224.36     15.92 o 
 -16   6   4      388.55      434.51     17.50 o 
 -14   6   4     1210.89     1096.79     25.50 o 
 -12   6   4      286.95      298.42     16.90 o 
 -10   6   4      205.37      160.87     11.29 o 
  -8   6   4     9541.26     9083.89    107.07 o 
  -6   6   4    12766.90    12174.71    140.69 o 
  -4   6   4       96.48       97.65      7.32 o 
  -2   6   4     1437.85     1165.26     19.99 o 
   0   6   4     1819.69     1591.73     24.41 o 
   2   6   4     1229.55     1206.77     21.14 o 
   4   6   4     2094.32     2356.08     34.26 o 
   6   6   4     9757.62     9635.91    116.11 o 
   8   6   4     2771.92     3147.66     58.40 o 
  10   6   4      413.56      385.29     14.79 o 
  12   6   4      291.54      197.55     12.10 o 
  14   6   4       48.48       18.37      9.68 o 
  16   6   4      331.54      347.48     18.08 o 
  18   6   4      303.62      235.14     17.99 o 
  20   6   4      699.02      746.46     31.40 o 
  22   6   4       15.56        3.32     12.61 o 
  24   6   4      389.00      278.90     27.14 o 
  26   6   4      334.07      391.39     30.93 o 
 -25   7   4       19.28       36.92     38.71 o 
 -23   7   4      214.83      278.49     32.16 o 
 -21   7   4     1573.87     1539.23     64.63 o 
 -19   7   4       22.39        3.86     11.03 o 
 -17   7   4      526.46      430.10     20.42 o 
 -15   7   4       65.87       63.61     10.74 o 
 -13   7   4      404.72      388.71     18.61 o 
 -11   7   4     2628.72     2483.51     50.69 o 
  -9   7   4      974.53      818.33     25.82 o 
  -7   7   4     1295.67     1123.02     27.25 o 
  -5   7   4     4951.07     4864.26     68.30 o 
  -3   7   4       71.42       97.08      8.51 o 
  -1   7   4     2291.75     2243.63     39.35 o 
   1   7   4      435.14      421.68     16.08 o 
   3   7   4      763.88      792.37     20.61 o 
   5   7   4     1061.59      902.14     19.73 o 
   7   7   4     3914.19     4012.81     80.57 o 
   9   7   4     1897.78     1877.35     41.90 o 
  11   7   4        9.30       17.55      9.32 o 
  13   7   4     3749.92     3506.06     60.69 o 
  15   7   4     1232.59     1135.53     35.81 o 
  17   7   4        0.06        0.00     12.84 o 
  19   7   4     1490.35     1429.99     47.81 o 
  21   7   4      372.07      376.05     33.18 o 
  23   7   4      295.00      269.65     30.37 o 
 -22   8   4      786.39      916.68     46.24 o 
 -20   8   4     4478.04     4190.43    104.79 o 
 -18   8   4       63.76       68.96     15.68 o 
 -16   8   4     4233.29     4232.99     82.19 o 
 -14   8   4     1912.60     1810.82     44.56 o 
 -12   8   4     6006.50     5839.56    131.01 o 
 -10   8   4        4.73       17.96     11.28 o 
  -8   8   4     1350.47     1264.60     40.93 o 
  -6   8   4     1964.27     1858.22     50.97 o 
  -4   8   4     1966.39     1916.87     45.63 o 
  -2   8   4     2186.64     1950.13     42.23 o 
   0   8   4     3016.64     3110.95     58.58 o 
   2   8   4       98.95      102.33     11.65 o 
   4   8   4     3156.13     2928.77     61.87 o 
   6   8   4      109.39      133.42     14.11 o 
   8   8   4     4634.77     4543.08     87.54 o 
  10   8   4      499.61      574.39     28.05 o 
  12   8   4      488.97      440.54     22.20 o 
  14   8   4      200.64      164.64     17.03 o 
  16   8   4     2774.80     2656.00     83.83 o 
  18   8   4      904.65      859.48     38.73 o 
  20   8   4      264.13      331.51     42.62 o 
  22   8   4      394.62      358.95     34.32 o 
 -19   9   4      239.06      293.28     26.31 o 
 -17   9   4      142.01      113.05     18.41 o 
 -15   9   4     1108.11     1053.95     42.08 o 
 -13   9   4     1744.68     1747.19     74.52 o 
 -11   9   4     1404.69     1608.98     61.25 o 
  -9   9   4      292.27      268.57     27.85 o 
  -7   9   4      517.53      585.60     35.73 o 
  -5   9   4      428.26      342.58     26.94 o 
  -3   9   4      160.98      140.71     19.26 o 
  -1   9   4     5569.96     5344.09    122.71 o 
   1   9   4     2049.54     1801.85     56.88 o 
   3   9   4      114.60      105.62     19.40 o 
   5   9   4    10144.46     9806.67    184.55 o 
   7   9   4      709.94      629.63     33.12 o 
   9   9   4      381.45      397.05     42.11 o 
  11   9   4      539.94      487.38     56.84 o 
  13   9   4     1771.48     1723.67     57.70 o 
  15   9   4     2063.59     1812.76     60.25 o 
  17   9   4        1.38        0.00     18.83 o 
  19   9   4     1994.68     1842.48     74.91 o 
 -16  10   4     1390.63     1292.39     49.02 o 
 -14  10   4      542.73      529.59     34.79 o 
 -12  10   4       28.45        8.77     17.61 o 
 -10  10   4       92.50       33.28     23.41 o 
  -8  10   4      745.81      807.14     89.39 o 
  -6  10   4     6389.37     6158.70    247.50 o 
  -4  10   4       32.85       27.31     22.40 o 
  -2  10   4      838.04      822.18     52.10 o 
   0  10   4     2440.73     2323.83     81.27 o 
   2  10   4     3035.56     3192.63     86.27 o 
   4  10   4     1376.33     1321.97     58.71 o 
   6  10   4       19.08        7.00     17.61 o 
   8  10   4      492.76      444.46     32.48 o 
  10  10   4       99.01       95.13     19.84 o 
  12  10   4     2485.17     2314.83    146.24 o 
  14  10   4      435.45      575.43     39.09 o 
  16  10   4      621.59      717.82     44.54 o 
 -13  11   4      850.63      909.97     47.79 o 
 -11  11   4       34.25       30.08     21.00 o 
  -9  11   4      386.81      354.55     43.71 o 
  -7  11   4      577.99      602.65     54.97 o 
  -5  11   4        0.11        0.00     21.64 o 
  -3  11   4       88.29       47.53     28.29 o 
  -1  11   4      950.15     1225.04    139.68 o 
   1  11   4      775.21      635.03     56.79 o 
   3  11   4      579.91      542.00     51.88 o 
   5  11   4        6.57       49.51     25.43 o 
   7  11   4      512.59      537.60     41.82 o 
   9  11   4      310.91      213.40     30.55 o 
  11  11   4       47.72       36.22     19.49 o 
  -2  12   4       70.50       86.95     31.42 o 
   0  12   4      597.53      724.85     63.06 o 
   2  12   4       17.87       13.28     37.13 o 
 -29   1   5       58.52       49.51     15.10 o 
 -27   1   5      258.15      281.74     18.43 o 
 -25   1   5       68.28       40.04     10.43 o 
 -23   1   5     5430.31     5152.08     68.16 o 
 -21   1   5      290.70      319.34     18.71 o 
 -19   1   5     5502.00     5781.88     66.97 o 
 -17   1   5     1016.76     1134.83     17.67 o 
 -15   1   5     2369.25     2020.68     24.50 o 
 -13   1   5      949.82     1046.02     15.53 o 
 -11   1   5     2600.67     2724.08     31.53 o 
  -9   1   5     5151.29     5731.78     60.25 o 
  -7   1   5    15748.65    14579.23    158.17 o 
  -5   1   5    17693.49    19740.28    211.90 o 
  -3   1   5    16134.72    15178.67    150.45 o 
  -1   1   5     2409.10     2328.33     27.13 o 
   1   1   5      328.68      286.21      6.92 o 
   3   1   5     2758.26     2172.56     27.01 o 
   5   1   5      100.57      345.16      8.72 o 
   7   1   5     1793.86     1935.15     23.07 o 
   9   1   5      865.79      791.26     12.70 o 
  11   1   5     3490.36     3642.73     39.36 o 
  13   1   5     1922.93     1462.51     19.16 o 
  15   1   5      576.49      635.69     13.07 o 
  17   1   5     1381.35     1932.73     34.33 o 
  19   1   5     3442.52     3153.02     44.07 o 
  21   1   5      201.32      196.52     18.83 o 
  23   1   5     1114.86     1139.65     25.54 o 
  25   1   5      465.58      460.23     19.26 o 
  27   1   5      623.15      708.88     30.67 o 
  29   1   5       56.76       39.48     26.92 o 
 -30   2   5       81.72       96.53     20.21 o 
 -28   2   5       45.67       93.15     16.59 o 
 -26   2   5       22.81       32.70     11.64 o 
 -24   2   5     2453.33     2341.57     44.91 o 
 -22   2   5     1198.13     1243.80     25.67 o 
 -20   2   5      696.86      685.06     35.44 o 
 -18   2   5     2246.20     2180.91     32.51 o 
 -16   2   5        7.74        0.00      4.16 o 
 -14   2   5      475.14      460.16     10.39 o 
 -12   2   5    11271.03    11197.09    114.99 o 
 -10   2   5     7776.18     8031.15     83.50 o 
  -8   2   5      137.76       67.72      3.91 o 
  -6   2   5        3.43        0.00      2.92 o 
  -4   2   5      416.45      317.98      7.24 o 
  -2   2   5    18441.92    18660.72    192.96 o 
   0   2   5       17.24       17.26      2.90 o 
   2   2   5    15641.30    16217.40    156.98 o 
   4   2   5     3875.24     3570.55     39.78 o 
   6   2   5     2084.51     2041.39     26.25 o 
   8   2   5     9619.76     9023.84     94.10 o 
  10   2   5     1357.77     1701.41     22.17 o 
  12   2   5     2852.97     3457.51     42.36 o 
  14   2   5      764.03      730.64     14.74 o 
  16   2   5     3551.21     3639.51     45.96 o 
  18   2   5     1439.73     1187.65     21.15 o 
  20   2   5       13.89       17.83      8.40 o 
  22   2   5     1060.55     1141.09     25.18 o 
  24   2   5        0.05        0.63      9.56 o 
  26   2   5      170.46      163.34     15.46 o 
  28   2   5      249.74      273.91     23.36 o 
 -29   3   5       31.90       78.58     23.86 o 
 -27   3   5     1174.03     1111.71     47.61 o 
 -25   3   5        4.16        0.00     11.36 o 
 -23   3   5      108.93      129.54     14.14 o 
 -21   3   5     3274.65     3000.47     52.65 o 
 -19   3   5     2898.53     2776.30     46.65 o 
 -17   3   5      498.48      501.25     15.86 o 
 -15   3   5      107.92       67.26      6.52 o 
 -13   3   5      140.17      233.63      9.27 o 
 -11   3   5     1800.77     1644.14     21.95 o 
  -9   3   5     3344.14     3197.84     35.20 o 
  -7   3   5      519.84      509.73     10.19 o 
  -5   3   5     1910.70     1878.98     24.15 o 
  -3   3   5      627.67      591.47     11.80 o 
  -1   3   5      370.41      362.72      8.24 o 
   1   3   5     3286.80     3403.55     35.79 o 
   3   3   5     1981.80     2073.82     24.61 o 
   5   3   5     2556.62     3140.23     35.13 o 
   7   3   5      145.11      147.25      6.78 o 
   9   3   5     1087.69     1013.22     17.47 o 
  11   3   5      468.23      466.35     11.91 o 
  13   3   5     7707.87     7393.37     86.11 o 
  15   3   5     2459.89     2746.54     38.22 o 
  17   3   5       13.35       27.47      7.11 o 
  19   3   5       92.09      106.29     11.02 o 
  21   3   5     1991.95     1759.44     36.08 o 
  23   3   5       18.22       10.22     11.67 o 
  25   3   5      536.17      492.24     26.84 o 
  27   3   5        7.77       16.47     15.39 o 
 -28   4   5       29.74       40.95     40.91 o 
 -26   4   5      177.94      194.24     22.10 o 
 -24   4   5      495.61      520.20     27.00 o 
 -22   4   5     1437.61     1435.89     34.20 o 
 -20   4   5      931.27      830.91     24.54 o 
 -18   4   5      497.58      449.94     18.35 o 
 -16   4   5      252.86      269.40     20.52 o 
 -14   4   5      549.70      455.26     12.26 o 
 -12   4   5      528.74      605.35     12.68 o 
 -10   4   5      225.81      186.48      7.92 o 
  -8   4   5     6616.09     7100.03     80.49 o 
  -6   4   5     2105.10     1888.69     25.82 o 
  -4   4   5     2652.16     2446.68     30.70 o 
  -2   4   5     1640.83     1483.11     30.23 o 
   0   4   5    15041.92    17344.88    175.38 o 
   2   4   5     5048.27     4864.29     53.29 o 
   4   4   5    30662.65    30763.75    315.58 o 
   6   4   5     5543.53     5472.49     76.01 o 
   8   4   5     4093.50     3848.04     47.80 o 
  10   4   5      288.57      211.88      9.98 o 
  12   4   5     3106.97     3193.26     44.21 o 
  14   4   5     2295.18     2077.75     34.29 o 
  16   4   5        3.34        1.46      7.45 o 
  18   4   5      129.66      147.36     13.18 o 
  20   4   5     1551.33     1466.88     36.50 o 
  22   4   5       46.72       62.38     14.16 o 
  24   4   5      459.64      469.63     28.01 o 
  26   4   5      869.33      847.48     53.46 o 
  28   4   5        2.17        0.00     16.56 o 
 -27   5   5       40.33       63.82     20.38 o 
 -25   5   5      191.31      151.68     20.54 o 
 -23   5   5      322.82      230.83     19.20 o 
 -21   5   5       57.76       47.78     10.39 o 
 -19   5   5      343.87      356.44     18.46 o 
 -17   5   5     1066.78      918.13     25.80 o 
 -15   5   5      236.72      251.83     13.44 o 
 -13   5   5      319.95      380.85     13.18 o 
 -11   5   5      580.50      681.65     15.93 o 
  -9   5   5     1207.47     1202.58     20.41 o 
  -7   5   5        0.58        0.00      4.10 o 
  -5   5   5      811.06      847.23     16.39 o 
  -3   5   5     1966.11     2455.26     35.45 o 
  -1   5   5     1000.82      928.75     17.00 o 
   1   5   5      167.53      106.21      7.23 o 
   3   5   5      780.10      706.97     13.30 o 
   5   5   5      317.77      233.26      9.45 o 
   7   5   5      165.14      161.37      8.53 o 
   9   5   5     4229.25     3824.52     48.79 o 
  11   5   5     6090.42     6110.18     79.78 o 
  13   5   5      115.58      149.75     10.05 o 
  15   5   5      160.60      158.30     14.08 o 
  17   5   5      194.18      183.01     15.06 o 
  19   5   5      334.76      299.52     20.04 o 
  21   5   5     2668.52     2238.18     48.37 o 
  23   5   5       16.52       32.01     14.06 o 
  25   5   5      134.21      120.93     19.27 o 
  27   5   5       24.84       37.76     19.88 o 
 -26   6   5       13.71       27.58     19.95 o 
 -24   6   5      567.85      525.07     32.44 o 
 -22   6   5     1946.82     1855.44     48.86 o 
 -20   6   5     1147.59     1068.56     30.72 o 
 -18   6   5      449.10      355.28     19.16 o 
 -16   6   5      107.23       94.26     10.10 o 
 -14   6   5      564.90      550.48     18.33 o 
 -12   6   5       48.40       42.42      8.18 o 
 -10   6   5    10582.03     9867.52    144.05 o 
  -8   6   5      148.84      162.15      9.69 o 
  -6   6   5      523.59      515.28     14.30 o 
  -4   6   5        1.98       18.43      5.88 o 
  -2   6   5      874.94      906.11     18.26 o 
   0   6   5     1275.74     1253.35     21.24 o 
   2   6   5       61.97       81.65      7.68 o 
   4   6   5      632.31      610.90     13.98 o 
   6   6   5      771.34      826.96     17.99 o 
   8   6   5      993.71     1043.74     20.83 o 
  10   6   5      137.37      148.95     10.81 o 
  12   6   5     3489.51     3518.25     51.63 o 
  14   6   5        2.74        0.00      8.35 o 
  16   6   5      981.96      977.42     30.91 o 
  18   6   5      464.58      543.21     26.18 o 
  20   6   5      418.96      410.67     22.90 o 
  22   6   5      633.80      656.91     31.30 o 
  24   6   5       92.96      111.94     19.99 o 
 -25   7   5        0.00        0.00     19.49 o 
 -23   7   5      170.84      191.70     23.85 o 
 -21   7   5      117.38      125.46     17.02 o 
 -19   7   5      952.22      725.60     27.02 o 
 -17   7   5       58.65       42.93      9.75 o 
 -15   7   5        0.07        0.00      7.85 o 
 -13   7   5     1099.93     1083.22     26.33 o 
 -11   7   5     3172.74     3119.23     56.30 o 
  -9   7   5     1345.75     1319.07     30.64 o 
  -7   7   5      852.13      799.02     21.52 o 
  -5   7   5      921.01      920.24     20.24 o 
  -3   7   5      246.31      209.14     10.98 o 
  -1   7   5     2108.07     2259.70     41.49 o 
   1   7   5     2111.79     1838.44     32.38 o 
   3   7   5     1367.41     1319.63     24.60 o 
   5   7   5       61.74       55.58      7.76 o 
   7   7   5     2013.38     2110.28     37.31 o 
   9   7   5    10084.05     9669.70    121.16 o 
  11   7   5     1043.06     1123.35     32.88 o 
  13   7   5       74.48       71.81     13.76 o 
  15   7   5      439.63      363.29     21.09 o 
  17   7   5     1169.92      991.97     30.77 o 
  19   7   5       45.62       26.93     14.43 o 
  21   7   5      401.68      358.29     28.29 o 
  23   7   5      270.89      239.88     26.62 o 
 -22   8   5      592.41      619.77     49.30 o 
 -20   8   5       94.32      164.58     23.50 o 
 -18   8   5      222.33      241.00     18.61 o 
 -16   8   5       46.64       72.09     12.95 o 
 -14   8   5      303.76      360.45     23.85 o 
 -12   8   5     5415.09     5362.75    108.91 o 
 -10   8   5      234.38      276.01     19.99 o 
  -8   8   5     3663.10     3360.95     76.66 o 
  -6   8   5     4363.57     4303.38     77.30 o 
  -4   8   5      846.29      860.74     25.87 o 
  -2   8   5      258.79      257.68     14.80 o 
   0   8   5     1513.28     1296.99     29.18 o 
   2   8   5     1446.86     1454.03     35.33 o 
   4   8   5      177.01      197.00     15.08 o 
   6   8   5     3218.27     3131.40     53.81 o 
   8   8   5     3021.77     2895.37     57.82 o 
  10   8   5     2256.55     1984.64     50.37 o 
  12   8   5      546.24      605.46     28.38 o 
  14   8   5      127.74      151.91     17.06 o 
  16   8   5      629.00      615.66     34.03 o 
  18   8   5       73.57      132.48     24.14 o 
  20   8   5       11.96       14.51     18.51 o 
 -19   9   5      897.10      880.26     37.66 o 
 -17   9   5       24.08       65.70     15.24 o 
 -15   9   5     1584.32     1346.61     64.82 o 
 -13   9   5      372.65      374.57     25.75 o 
 -11   9   5      369.01      310.00     27.24 o 
  -9   9   5      315.14      235.49     24.28 o 
  -7   9   5      124.16      179.93     21.35 o 
  -5   9   5       31.88       30.90     13.50 o 
  -3   9   5      832.72      806.05     33.79 o 
  -1   9   5        0.25        0.00     14.22 o 
   1   9   5       77.51       68.89     18.06 o 
   3   9   5       51.32       43.42     13.81 o 
   5   9   5      663.22      755.97     37.17 o 
   7   9   5      120.13       92.25     15.25 o 
   9   9   5      526.61      564.59     31.71 o 
  11   9   5     1382.23     1501.39     72.65 o 
  13   9   5      774.02      711.08     37.06 o 
  15   9   5        0.43       24.21     14.76 o 
  17   9   5      666.23      697.22     44.65 o 
  19   9   5       18.21       12.30     19.32 o 
 -16  10   5     1198.47     1269.60     48.54 o 
 -14  10   5       55.39       65.58     18.13 o 
 -12  10   5      845.39      876.49     50.13 o 
 -10  10   5      173.07      246.10     29.14 o 
  -8  10   5       10.03       30.48     19.34 o 
  -6  10   5       24.79       28.29     17.65 o 
  -4  10   5       15.64       14.48     23.10 o 
  -2  10   5      158.78      145.02     30.01 o 
   0  10   5      824.55      767.35     49.27 o 
   2  10   5       35.98        9.95     15.77 o 
   4  10   5     1306.66     1098.45     62.91 o 
   6  10   5        0.61        0.00     14.02 o 
   8  10   5       18.35        4.98     14.41 o 
  10  10   5       23.34       31.43     16.84 o 
  12  10   5        5.21       12.48     15.77 o 
  14  10   5      634.07      561.94     38.82 o 
 -11  11   5       10.29        0.00     18.05 o 
  -9  11   5      977.40      966.65     65.70 o 
  -7  11   5      650.07      649.15     56.79 o 
  -5  11   5       21.96       39.78     27.51 o 
  -3  11   5       16.73       30.94     27.42 o 
  -1  11   5     2493.71     2510.44    103.68 o 
   1  11   5        1.22        0.00     23.10 o 
   3  11   5        0.21       31.51     23.78 o 
   5  11   5       49.68        5.14     16.57 o 
   7  11   5       61.76       56.96     31.35 o 
   9  11   5      884.84      858.80     52.93 o 
 -30   0   6      817.60      873.49     86.64 o 
 -28   0   6        9.83        0.00     21.83 o 
 -26   0   6      720.71      597.21     41.34 o 
 -24   0   6       10.31        0.00     11.23 o 
 -22   0   6     1921.66     1938.17     49.93 o 
 -20   0   6      551.90      536.43     22.52 o 
 -18   0   6     1076.51      911.15     22.52 o 
 -16   0   6     5671.24     5168.79     73.89 o 
 -14   0   6      375.24      498.72     14.08 o 
 -12   0   6       47.75       37.17      4.78 o 
 -10   0   6      483.16      567.33     15.04 o 
  -8   0   6     8297.20     7581.74    137.86 o 
  -6   0   6      252.50      103.93      7.80 o 
  -4   0   6       66.60      262.10      9.48 o 
  -2   0   6      304.65      423.71     17.56 o 
   0   0   6    14744.12    15087.12    260.35 o 
   2   0   6       19.17      206.22     18.15 o 
   4   0   6    32630.55    29500.81    460.36 o 
   6   0   6       89.52      323.12     13.20 o 
   8   0   6    10347.60     9511.05    144.50 o 
  10   0   6      491.53      393.11     12.65 o 
  12   0   6     2502.48     2642.22     44.99 o 
  14   0   6    16744.16    17654.91    233.43 o 
  16   0   6     4044.14     3651.66     60.51 o 
  18   0   6     1911.38     1889.75     40.44 o 
  20   0   6       18.14       45.93      9.83 o 
  22   0   6       60.40       57.71     13.16 o 
  24   0   6      632.25      615.92     26.57 o 
  26   0   6      183.95      228.21     23.88 o 
  28   0   6      461.48      479.30     33.51 o 
 -29   1   6       57.69       23.86     13.92 o 
 -27   1   6        0.30        0.00      9.50 o 
 -25   1   6      822.18      808.96     26.32 o 
 -23   1   6      194.28      193.75     13.95 o 
 -21   1   6     1993.45     1815.26     39.85 o 
 -19   1   6      143.00      164.22      9.19 o 
 -17   1   6     3802.80     3814.69     45.95 o 
 -15   1   6      559.02      453.49     10.60 o 
 -13   1   6     2734.75     2779.98     32.88 o 
 -11   1   6    13293.33    12368.38    126.01 o 
  -9   1   6     8316.35     8375.71     93.26 o 
  -7   1   6     5377.18     5297.29     66.73 o 
  -5   1   6     4872.56     4272.78     45.46 o 
  -3   1   6      575.77      500.76      9.64 o 
  -1   1   6       15.40       12.90      2.85 o 
   1   1   6     2370.07     2614.65     31.83 o 
   3   1   6     8495.62     8362.83     92.45 o 
   5   1   6     3207.37     3549.93     40.88 o 
   7   1   6      112.59       42.40      4.12 o 
   9   1   6      964.65      964.87     14.64 o 
  11   1   6      757.73      738.58     13.72 o 
  13   1   6      792.97      598.76     12.85 o 
  15   1   6      723.80      633.59     15.01 o 
  17   1   6     1490.99     1403.69     23.55 o 
  19   1   6      662.92      773.69     18.34 o 
  21   1   6     1590.97     1656.90     41.38 o 
  23   1   6       25.00       27.20      8.35 o 
  25   1   6      525.92      516.92     24.45 o 
  27   1   6        6.62        0.00     12.43 o 
  29   1   6       46.57       24.73     16.76 o 
 -30   2   6     2081.41     2158.20     79.98 o 
 -28   2   6      237.31      283.74     27.41 o 
 -26   2   6      446.35      443.53     28.31 o 
 -24   2   6      507.28      530.48     25.33 o 
 -22   2   6     3654.73     3700.82     70.12 o 
 -20   2   6      283.91      272.44     15.20 o 
 -18   2   6     9042.48     8158.03    102.01 o 
 -16   2   6      421.78      404.97     11.31 o 
 -14   2   6      981.71     1116.90     17.50 o 
 -12   2   6     4829.37     5197.77     58.40 o 
 -10   2   6    20020.31    20132.30    209.18 o 
  -8   2   6       30.89       38.84      3.42 o 
  -6   2   6     5787.26     5483.85     60.19 o 
  -4   2   6     1331.12     1289.42     18.17 o 
  -2   2   6      935.58      869.62     13.12 o 
   0   2   6      621.50      754.77     11.66 o 
   2   2   6     9729.58    10751.94    118.01 o 
   4   2   6       15.33       10.37      3.97 o 
   6   2   6     5313.12     4924.15     56.03 o 
   8   2   6     3954.39     4072.07     47.79 o 
  10   2   6    11123.71    10845.64    112.94 o 
  12   2   6     3599.66     4087.54     47.66 o 
  14   2   6     1185.91      928.91     17.18 o 
  16   2   6     1370.17     1630.05     28.32 o 
  18   2   6     4982.19     5010.75     66.50 o 
  20   2   6     4305.10     4242.90     61.78 o 
  22   2   6      373.43      392.63     25.83 o 
  24   2   6      921.07      859.84     28.95 o 
  26   2   6      503.99      636.70     32.12 o 
  28   2   6       34.87       31.44     16.70 o 
 -29   3   6       93.82       75.79     25.17 o 
 -27   3   6     1100.48     1195.60     48.46 o 
 -25   3   6      700.28      606.77     29.63 o 
 -23   3   6      259.95      210.06     19.13 o 
 -21   3   6      244.38      193.80     15.72 o 
 -19   3   6       55.86       53.14      9.57 o 
 -17   3   6     3284.46     3184.18     50.86 o 
 -15   3   6       73.81       71.05      6.58 o 
 -13   3   6      419.80      380.48     10.86 o 
 -11   3   6     4447.56     4027.12     46.28 o 
  -9   3   6     5287.02     4446.97     50.27 o 
  -7   3   6      505.10      320.19      8.74 o 
  -5   3   6      598.92      620.92     11.91 o 
  -3   3   6      540.84      563.19     12.31 o 
  -1   3   6    21631.23    19411.59    193.77 o 
   1   3   6     8198.79     7716.47     77.96 o 
   3   3   6     8973.11     8340.08     86.94 o 
   5   3   6       72.21       77.11      5.57 o 
   7   3   6      641.23      550.99     12.81 o 
   9   3   6    11535.33    11566.84    129.32 o 
  11   3   6     6422.46     5952.25     71.06 o 
  13   3   6      218.32      220.47     10.67 o 
  15   3   6       26.55       58.13      8.48 o 
  17   3   6     1212.47      971.13     22.85 o 
  19   3   6       53.40       45.56      9.88 o 
  21   3   6     1363.60     1256.26     32.10 o 
  23   3   6      430.56      362.28     21.38 o 
  25   3   6      858.63      858.53     39.35 o 
  27   3   6      467.08      423.48     31.74 o 
 -28   4   6       21.56       30.62     23.21 o 
 -26   4   6      520.69      549.41     33.11 o 
 -24   4   6      674.31      736.90     38.68 o 
 -22   4   6      211.28      216.84     22.67 o 
 -20   4   6      518.77      497.30     22.30 o 
 -18   4   6        0.52        0.00      5.99 o 
 -16   4   6     3146.35     2813.31     43.60 o 
 -14   4   6       65.56      131.06      7.70 o 
 -12   4   6     1569.23     1580.79     25.44 o 
 -10   4   6    11342.93    10945.01    126.04 o 
  -8   4   6     1381.73     1116.11     18.67 o 
  -6   4   6      272.78      349.28     10.09 o 
  -4   4   6    11608.72    10846.26    116.03 o 
  -2   4   6      852.74      944.34     15.37 o 
   0   4   6      109.60       87.04      6.25 o 
   2   4   6     3192.48     3455.96     37.76 o 
   4   4   6    11827.34    11849.22    122.19 o 
   6   4   6       46.27       54.29      6.12 o 
   8   4   6     9712.51     9401.71    116.18 o 
  10   4   6    10919.57    10164.77    125.48 o 
  12   4   6      449.31      503.50     16.92 o 
  14   4   6     1167.77     1099.79     23.76 o 
  16   4   6     1701.57     1777.85     34.01 o 
  18   4   6        2.11        0.00      9.21 o 
  20   4   6        0.71       12.72     11.38 o 
  22   4   6      225.06      277.86     23.25 o 
  24   4   6     1537.16     1440.75     38.80 o 
  26   4   6        1.13       12.75     17.47 o 
 -27   5   6       22.31        5.59     20.90 o 
 -25   5   6     1177.82     1056.00     50.72 o 
 -23   5   6     3978.84     3523.41     84.48 o 
 -21   5   6        6.25       25.84     11.09 o 
 -19   5   6     1776.46     1652.81     36.77 o 
 -17   5   6      280.10      321.02     16.58 o 
 -15   5   6     5562.43     5054.94     75.08 o 
 -13   5   6    13923.11    13637.02    171.72 o 
 -11   5   6    10852.36    10040.48    136.65 o 
  -9   5   6     2221.29     2363.15     33.91 o 
  -7   5   6        9.04        0.00      4.47 o 
  -5   5   6     9176.28     9242.26    108.77 o 
  -3   5   6       48.98       55.09      7.27 o 
  -1   5   6       15.06        0.00      4.63 o 
   1   5   6      950.25      847.76     17.77 o 
   3   5   6      597.41      768.69     15.35 o 
   5   5   6     9731.84    10028.44    113.21 o 
   7   5   6     2087.59     1977.43     29.63 o 
   9   5   6      558.38      621.14     15.96 o 
  11   5   6     6783.65     7087.79     91.70 o 
  13   5   6      481.80      430.53     16.62 o 
  15   5   6      688.12      743.46     24.34 o 
  17   5   6     2335.15     2246.62     46.52 o 
  19   5   6      489.71      538.28     28.31 o 
  21   5   6      310.49      349.59     22.91 o 
  23   5   6     1748.46     1743.59     43.32 o 
  25   5   6     1395.88     1532.12    105.12 o 
 -26   6   6      309.59      356.25     38.98 o 
 -24   6   6      947.35     1055.89     59.46 o 
 -22   6   6      241.32      217.51     22.15 o 
 -20   6   6      125.65      114.42     15.12 o 
 -18   6   6      567.89      568.04     22.63 o 
 -16   6   6     1135.13     1104.04     26.33 o 
 -14   6   6      867.64      963.70     24.14 o 
 -12   6   6     7398.88     7177.20    102.00 o 
 -10   6   6     4153.64     3870.08     60.35 o 
  -8   6   6      219.55      142.31      9.38 o 
  -6   6   6       22.58       45.70      6.95 o 
  -4   6   6     6475.41     5661.64     73.66 o 
  -2   6   6     7842.66     8067.07     97.12 o 
   0   6   6      343.23      324.25     13.16 o 
   2   6   6     3105.81     3290.22     45.07 o 
   4   6   6      677.42      522.52     14.50 o 
   6   6   6       13.59       25.69      6.51 o 
   8   6   6      793.58      781.12     19.59 o 
  10   6   6     7439.26     7106.08     92.13 o 
  12   6   6      687.05      529.01     23.35 o 
  14   6   6      264.20      246.00     16.06 o 
  16   6   6     1219.92     1057.16     32.77 o 
  18   6   6      115.44      133.59     16.59 o 
  20   6   6       16.45        1.03     12.36 o 
  22   6   6      169.27      126.46     19.31 o 
  24   6   6      378.42      257.48     27.15 o 
 -23   7   6     1058.14     1040.16     51.47 o 
 -21   7   6      168.88      141.95     19.77 o 
 -19   7   6      538.12      433.77     25.01 o 
 -17   7   6      150.36      161.86     13.18 o 
 -15   7   6       53.53       30.29      9.37 o 
 -13   7   6     1636.66     1614.02     34.76 o 
 -11   7   6      428.61      330.48     17.19 o 
  -9   7   6     1070.73     1030.60     27.41 o 
  -7   7   6      280.81      220.30     13.17 o 
  -5   7   6      119.42      113.81      9.12 o 
  -3   7   6      308.92      370.86     15.40 o 
  -1   7   6      896.77      755.22     20.30 o 
   1   7   6     1433.09     1446.80     28.54 o 
   3   7   6     3063.46     2786.63     40.37 o 
   5   7   6       13.26        0.00      6.50 o 
   7   7   6     2077.92     2197.46     39.40 o 
   9   7   6    28011.75    26490.64    326.80 o 
  11   7   6     2092.31     2216.66     40.40 o 
  13   7   6      589.41      626.07     27.31 o 
  15   7   6      121.05       98.59     14.66 o 
  17   7   6      976.70      932.79     33.36 o 
  19   7   6     1551.24     1811.71     47.04 o 
  21   7   6     1889.57     1813.90     57.20 o 
  23   7   6      119.64       74.55     20.84 o 
 -22   8   6      172.71      162.72     43.74 o 
 -20   8   6      686.56      782.47     40.21 o 
 -18   8   6     1684.98     1537.23     53.43 o 
 -16   8   6      376.30      378.62     20.05 o 
 -14   8   6      876.45      827.00     27.37 o 
 -12   8   6     5806.25     5609.47     96.82 o 
 -10   8   6     6543.15     6054.27    104.69 o 
  -8   8   6      147.40      121.64     12.59 o 
  -6   8   6     1592.93     1622.13     36.35 o 
  -4   8   6     1022.37      921.24     27.78 o 
  -2   8   6     4557.53     4033.10     60.67 o 
   0   8   6       10.78        0.00      9.53 o 
   2   8   6      666.37      730.73     19.59 o 
   4   8   6     1962.42     1903.34     35.95 o 
   6   8   6     3527.64     3104.11     51.23 o 
   8   8   6        1.80       21.26      9.57 o 
  10   8   6      347.87      352.43     21.36 o 
  12   8   6       86.58      108.73     14.74 o 
  14   8   6      108.46       68.31     14.97 o 
  16   8   6      232.30      216.74     21.15 o 
  18   8   6     1025.83      969.72     49.71 o 
  20   8   6        8.74        9.34     19.71 o 
 -19   9   6      397.24      461.67     43.85 o 
 -17   9   6     1643.74     1756.51     52.55 o 
 -15   9   6      113.67      145.25     18.35 o 
 -13   9   6     2056.70     1960.74     48.84 o 
 -11   9   6       22.93       13.01     12.67 o 
  -9   9   6       17.54       19.63     12.87 o 
  -7   9   6      127.73       77.25     14.74 o 
  -5   9   6      741.78      740.15     31.37 o 
  -3   9   6       21.59       18.16     11.16 o 
  -1   9   6     1723.80     1784.36     45.74 o 
   1   9   6      509.57      424.77     24.60 o 
   3   9   6      264.35      251.04     18.50 o 
   5   9   6       71.77       71.43     12.31 o 
   7   9   6      143.75      166.07     17.40 o 
   9   9   6       38.12       38.09     13.15 o 
  11   9   6      353.50      292.14     22.34 o 
  13   9   6      462.92      329.77     37.57 o 
  15   9   6      806.96      857.67     48.10 o 
  17   9   6     1702.56     1419.16     58.49 o 
 -14  10   6      268.76      232.96     25.38 o 
 -12  10   6       16.00       18.79     18.46 o 
 -10  10   6        3.34        0.00     16.87 o 
  -8  10   6       85.20       48.09     19.25 o 
  -6  10   6     1402.38     1293.00     54.70 o 
  -4  10   6      933.36      874.26     57.89 o 
  -2  10   6       41.87        9.43     53.04 o 
   0  10   6      303.16      263.34     43.32 o 
   2  10   6     1120.03      884.91     46.20 o 
   4  10   6     3649.78     3582.36    103.76 o 
   6  10   6       66.69      101.22     20.59 o 
   8  10   6      212.83      294.53     27.57 o 
  10  10   6      214.85      224.92     32.67 o 
  12  10   6      994.15      951.95     48.11 o 
  14  10   6      105.56       38.06     25.00 o 
  -9  11   6      201.63      212.28     35.62 o 
  -7  11   6      190.57      197.15     36.26 o 
  -5  11   6     1532.19     1415.91     74.99 o 
  -3  11   6      675.47      691.03     57.47 o 
  -1  11   6       26.43       58.35     26.52 o 
   1  11   6      188.34      100.82     30.16 o 
   3  11   6     1146.44      970.59     65.00 o 
   5  11   6      620.85      538.17     50.16 o 
   7  11   6        2.29        0.49     17.20 o 
   9  11   6      270.59      289.65     33.22 o 
 -29   1   7      477.76      561.04     40.55 o 
 -27   1   7      541.67      508.48     28.64 o 
 -25   1   7      164.76      172.70     15.39 o 
 -23   1   7       69.42       69.94     11.08 o 
 -21   1   7     1186.23     1065.48     30.57 o 
 -19   1   7      523.03      570.85     18.65 o 
 -17   1   7      105.52      147.16      9.66 o 
 -15   1   7      340.33      270.18      9.04 o 
 -13   1   7     3156.50     3013.89     39.66 o 
 -11   1   7        3.00        7.75      3.68 o 
  -9   1   7     7215.88     8163.78     96.60 o 
  -7   1   7     3605.06     2766.59     36.46 o 
  -5   1   7     5514.73     5763.08     68.60 o 
  -3   1   7      737.13      956.03     14.53 o 
  -1   1   7     4300.33     4195.30     51.06 o 
   1   1   7    26432.45    25633.04    284.58 o 
   3   1   7     4314.92     4087.10     50.58 o 
   5   1   7       24.59      109.37      7.40 o 
   7   1   7      563.94      658.65     12.05 o 
   9   1   7      540.73      602.18     13.56 o 
  11   1   7     4214.49     4042.29     50.51 o 
  13   1   7     9863.00     9555.82    105.41 o 
  15   1   7     4767.90     4334.09     53.48 o 
  17   1   7       23.77        3.00      7.12 o 
  19   1   7     4458.81     4385.85     60.40 o 
  21   1   7      446.48      484.64     17.37 o 
  23   1   7      305.37      283.63     16.82 o 
  25   1   7      469.25      565.22     31.90 o 
  27   1   7       17.64        0.00     20.92 o 
 -28   2   7        7.38       50.04     16.64 o 
 -26   2   7       33.22       16.68     13.23 o 
 -24   2   7      288.24      341.81     20.92 o 
 -22   2   7      911.75      788.38     27.94 o 
 -20   2   7      151.73      176.13     16.87 o 
 -18   2   7     1590.13     1591.72     36.95 o 
 -16   2   7      175.62      159.47     10.07 o 
 -14   2   7      452.84      547.11     12.68 o 
 -12   2   7     6418.17     6840.56     75.34 o 
 -10   2   7     1063.16      948.87     14.71 o 
  -8   2   7       49.07      109.84      5.54 o 
  -6   2   7     3284.38     3459.38     41.76 o 
  -4   2   7     1344.92     1236.69     17.18 o 
  -2   2   7      109.04       64.82      4.25 o 
   0   2   7     6319.68     6491.98     71.13 o 
   2   2   7     3126.34     2622.04     38.40 o 
   4   2   7      126.22       88.24      5.86 o 
   6   2   7     2348.42     2077.96     28.73 o 
   8   2   7      646.26      764.07     14.44 o 
  10   2   7       50.53       19.10      4.89 o 
  12   2   7       24.16       50.87      6.73 o 
  14   2   7      934.35      979.68     21.96 o 
  16   2   7      780.99      613.18     19.04 o 
  18   2   7        3.64       13.43      7.94 o 
  20   2   7       41.58       36.93      8.79 o 
  22   2   7        6.80       20.43     12.24 o 
  24   2   7      868.59      868.55     30.89 o 
  26   2   7      396.39      356.61     24.22 o 
 -27   3   7        6.79        9.96     14.55 o 
 -25   3   7      131.26      141.15     19.15 o 
 -23   3   7       22.30       35.98     13.06 o 
 -21   3   7     6612.11     5972.55    103.49 o 
 -19   3   7      102.55      120.89     13.86 o 
 -17   3   7     1874.73     1630.60     34.13 o 
 -15   3   7       79.37       97.48      7.73 o 
 -13   3   7      669.44      519.09     11.91 o 
 -11   3   7      827.81      920.81     14.99 o 
  -9   3   7      356.76      345.24      9.80 o 
  -7   3   7      150.51      179.25      7.42 o 
  -5   3   7      608.06      664.87     14.57 o 
  -3   3   7     8621.64     8860.91     98.19 o 
  -1   3   7     1360.62     1509.04     20.45 o 
   1   3   7    16476.45    15683.34    153.53 o 
   3   3   7       39.04       47.43      5.13 o 
   5   3   7      783.45      600.32     13.46 o 
   7   3   7      116.84      108.07      7.30 o 
   9   3   7      363.33      499.30     14.29 o 
  11   3   7        2.46       11.19      6.29 o 
  13   3   7      824.57      826.54     21.28 o 
  15   3   7     3841.61     4089.06     61.70 o 
  17   3   7      384.00      321.30     15.10 o 
  19   3   7       28.24       27.20      9.54 o 
  21   3   7        7.11       17.52     11.01 o 
  23   3   7       16.83       41.16     13.67 o 
  25   3   7       28.83       21.16     14.40 o 
  27   3   7      356.31      394.05     30.87 o 
 -28   4   7       70.34      106.55     27.61 o 
 -26   4   7        4.86       24.08     15.80 o 
 -24   4   7       90.59       98.93     19.79 o 
 -22   4   7     1014.65     1012.89     38.98 o 
 -20   4   7      629.50      644.50     28.40 o 
 -18   4   7       92.82       81.13      9.51 o 
 -16   4   7      430.43      497.44     16.65 o 
 -14   4   7      176.57      194.37     10.07 o 
 -12   4   7     1072.76     1097.25     19.19 o 
 -10   4   7     1697.43     1426.53     24.02 o 
  -8   4   7     3500.37     3392.42     44.44 o 
  -6   4   7     1525.96     1368.41     23.76 o 
  -4   4   7     6775.77     6591.01     76.06 o 
  -2   4   7     3440.32     3200.09     40.68 o 
   0   4   7     8397.11     7908.66     83.45 o 
   2   4   7      812.17      653.34     13.28 o 
   4   4   7       98.86      159.49      8.03 o 
   6   4   7       44.51       14.36      5.18 o 
   8   4   7      649.14      705.97     17.92 o 
  10   4   7     2596.06     2206.03     37.56 o 
  12   4   7      462.40      414.97     16.69 o 
  14   4   7      835.77      706.73     21.39 o 
  16   4   7       51.23       70.56      9.91 o 
  18   4   7     7574.94     6790.55     97.30 o 
  20   4   7     1463.85     1384.34     38.09 o 
  22   4   7      663.64      649.32     29.86 o 
  24   4   7      468.02      427.09     24.34 o 
  26   4   7      351.18      342.97     29.47 o 
 -25   5   7     1636.64     1781.14    128.09 o 
 -23   5   7       22.97       15.94     13.91 o 
 -21   5   7      841.90      855.45     36.91 o 
 -19   5   7       97.16       88.55     15.79 o 
 -17   5   7      143.59      126.94     13.89 o 
 -15   5   7     1870.31     1642.41     32.02 o 
 -13   5   7     2301.31     2213.11     36.53 o 
 -11   5   7     1397.13     1317.40     26.99 o 
  -9   5   7     3946.10     4004.33     51.91 o 
  -7   5   7      147.24      149.81      8.25 o 
  -5   5   7       46.98       47.37      6.10 o 
  -3   5   7     2809.27     2651.14     37.09 o 
  -1   5   7        3.94        0.00      5.01 o 
   1   5   7      292.75      209.84      9.24 o 
   3   5   7     2425.14     2331.19     34.01 o 
   5   5   7       70.58      122.59      8.95 o 
   7   5   7     2982.07     2780.15     41.82 o 
   9   5   7      161.42      145.65     11.29 o 
  11   5   7      195.94      153.86     11.70 o 
  13   5   7      250.67      269.70     15.11 o 
  15   5   7       25.02        5.25      9.44 o 
  17   5   7       39.87       65.10     13.53 o 
  19   5   7      323.35      320.33     21.70 o 
  21   5   7     1107.05      999.87     35.27 o 
  23   5   7       93.25       74.20     16.07 o 
  25   5   7      413.43      369.82     30.95 o 
 -24   6   7      111.88       88.02     22.32 o 
 -22   6   7      104.76      136.10     20.21 o 
 -20   6   7      825.60      736.42     44.29 o 
 -18   6   7      256.29      250.65     19.10 o 
 -16   6   7       88.05       96.64     11.99 o 
 -14   6   7     2996.04     2813.23     48.08 o 
 -12   6   7      746.84      666.70     20.33 o 
 -10   6   7     3890.02     3583.60     57.38 o 
  -8   6   7     1422.95     1456.17     28.07 o 
  -6   6   7      320.96      327.26     12.92 o 
  -4   6   7       71.39       25.62      6.58 o 
  -2   6   7        6.12       22.61      6.93 o 
   0   6   7     2690.84     2625.38     41.86 o 
   2   6   7      295.36      306.33     11.89 o 
   4   6   7      461.12      446.10     15.27 o 
   6   6   7      373.10      417.53     15.18 o 
   8   6   7      951.95      875.21     21.45 o 
  10   6   7     8348.60     8413.55    107.44 o 
  12   6   7     2396.42     2287.25     43.68 o 
  14   6   7      613.31      602.70     26.87 o 
  16   6   7       23.07        0.00     10.48 o 
  18   6   7     1174.56     1169.76     36.55 o 
  20   6   7      272.92      240.97     21.12 o 
  22   6   7        1.21        0.00     14.76 o 
  24   6   7       64.54      112.77     22.62 o 
 -23   7   7        1.16       20.77     18.72 o 
 -21   7   7      149.10      138.98     24.25 o 
 -19   7   7      536.70      457.46     29.77 o 
 -17   7   7      219.21      233.88     19.81 o 
 -15   7   7      280.70      236.48     15.35 o 
 -13   7   7     5423.82     5164.58     82.18 o 
 -11   7   7      173.84      196.83     14.79 o 
  -9   7   7      169.06      182.45     14.03 o 
  -7   7   7      236.20      266.91     15.68 o 
  -5   7   7       19.79        0.00      6.74 o 
  -3   7   7        8.75        0.00      7.11 o 
  -1   7   7      826.87      768.10     20.69 o 
   1   7   7        2.83        0.00      6.03 o 
   3   7   7     2832.97     2405.48     36.82 o 
   5   7   7       19.38       15.46      7.69 o 
   7   7   7      420.21      348.36     16.92 o 
   9   7   7     2982.26     2522.53     68.25 o 
  11   7   7       79.09       35.42     10.71 o 
  13   7   7      167.19      151.66     14.97 o 
  15   7   7       65.61       30.82     13.10 o 
  17   7   7      142.36       98.28     16.47 o 
  19   7   7        1.52        1.64     14.46 o 
  21   7   7      254.93      239.94     23.57 o 
 -20   8   7       36.29       15.33     20.70 o 
 -18   8   7      158.21      128.74     21.88 o 
 -16   8   7        3.15        0.00     11.47 o 
 -14   8   7     1198.85     1126.72     30.12 o 
 -12   8   7      365.01      472.12     22.71 o 
 -10   8   7      611.46      592.04     25.36 o 
  -8   8   7      737.72      671.66     26.53 o 
  -6   8   7      341.23      322.12     18.07 o 
  -4   8   7     1236.27     1189.90     28.99 o 
  -2   8   7     1822.91     1425.41     30.07 o 
   0   8   7      599.29      614.14     20.46 o 
   2   8   7       33.13        3.68      6.63 o 
   4   8   7      850.17      910.70     24.67 o 
   6   8   7       86.43       55.34     10.47 o 
   8   8   7      340.99      369.87     19.86 o 
  10   8   7     1349.53     1023.86     30.37 o 
  12   8   7       55.15      118.97     14.97 o 
  14   8   7      281.44      232.27     19.71 o 
  16   8   7      586.74      708.65     49.26 o 
  18   8   7       77.52       79.10     19.64 o 
  20   8   7        6.78        3.20     17.71 o 
 -17   9   7      126.98       53.77     23.98 o 
 -15   9   7      472.65      425.59     47.39 o 
 -13   9   7      889.04      784.10     38.84 o 
 -11   9   7     2192.72     1993.10     54.78 o 
  -9   9   7      423.86      393.74     25.93 o 
  -7   9   7      311.97      323.14     23.08 o 
  -5   9   7     1878.68     1638.29     46.84 o 
  -3   9   7      434.43      315.37     22.25 o 
  -1   9   7      718.12      783.71     32.11 o 
   1   9   7       90.52       62.70     12.57 o 
   3   9   7      372.44      323.01     18.81 o 
   5   9   7      816.63      702.62     28.48 o 
   7   9   7      324.40      416.54     25.57 o 
   9   9   7      962.22      932.39     39.72 o 
  11   9   7     3264.08     2543.48     82.31 o 
  13   9   7       22.15       19.30     15.14 o 
  15   9   7      393.01      438.73     36.22 o 
  17   9   7        7.94       14.19     19.73 o 
 -14  10   7       22.00       38.91     19.14 o 
 -12  10   7      507.54      523.83     35.86 o 
 -10  10   7      871.16      908.20     44.98 o 
  -8  10   7       35.30       14.99     16.41 o 
  -6  10   7        6.93       20.38     15.72 o 
  -4  10   7       20.95       13.65     18.83 o 
  -2  10   7      147.64       71.48     18.00 o 
   0  10   7      474.20      504.12     39.46 o 
   2  10   7       48.66       26.69     13.96 o 
   4  10   7        3.31       12.08     13.45 o 
   6  10   7        1.57       16.23     14.54 o 
   8  10   7      311.78      257.94     24.36 o 
  10  10   7     1766.12     1789.57     56.21 o 
  12  10   7       75.02       32.63     17.67 o 
  -7  11   7      511.11      530.23     52.33 o 
  -5  11   7      115.27      124.08     32.71 o 
  -3  11   7       71.72       70.10     28.29 o 
  -1  11   7      153.75       86.33     28.03 o 
   1  11   7      753.48      807.53    140.57 o 
   3  11   7      531.07      495.80     40.42 o 
   5  11   7       15.21       22.81     19.98 o 
 -28   0   8      408.54      446.07     55.70 o 
 -26   0   8     2801.24     3254.25     99.13 o 
 -24   0   8     1887.78     1881.15     65.12 o 
 -22   0   8     2964.14     3218.92     93.74 o 
 -20   0   8     1947.38     1758.64     67.63 o 
 -18   0   8       13.02       41.03     11.52 o 
 -16   0   8        6.37       27.51      9.68 o 
 -14   0   8     5096.61     4392.20     97.82 o 
 -12   0   8     9501.98     8966.36    165.36 o 
 -10   0   8     3314.09     3340.28     68.13 o 
  -8   0   8      320.85      336.34     15.87 o 
  -6   0   8     6730.28     6882.78    116.28 o 
  -4   0   8     8088.74     7305.36    111.32 o 
  -2   0   8     5942.15     5522.45     92.66 o 
   0   0   8     5005.03     5269.11     89.10 o 
   2   0   8     1419.04     1392.53     34.40 o 
   4   0   8       76.32      293.37     13.72 o 
   6   0   8     1892.33     1875.29     42.57 o 
   8   0   8     1628.99     1489.45     37.60 o 
  10   0   8     2584.18     2442.09     55.16 o 
  12   0   8       35.78       14.46      9.88 o 
  14   0   8       54.56       65.23     12.16 o 
  16   0   8      340.16      477.90     22.60 o 
  18   0   8     8028.28     8332.11    146.50 o 
  20   0   8     1879.15     2206.78     74.96 o 
  22   0   8      596.60      545.72     28.21 o 
  24   0   8      290.25      324.93     37.99 o 
  26   0   8     1428.01     1532.75    124.97 o 
 -29   1   8       26.63       35.36     22.88 o 
 -27   1   8      905.50      771.86     43.61 o 
 -25   1   8        0.09       19.18     14.27 o 
 -23   1   8       87.63       55.19     14.94 o 
 -21   1   8     3702.11     3351.67     76.01 o 
 -19   1   8      252.11      278.55     16.34 o 
 -17   1   8      593.71      515.29     18.49 o 
 -15   1   8      575.18      584.23     18.32 o 
 -13   1   8     2797.88     2840.69     40.93 o 
 -11   1   8     1001.54      996.12     18.60 o 
  -9   1   8       11.56        3.08      3.54 o 
  -7   1   8     1372.12     1163.73     19.79 o 
  -5   1   8     4078.34     3608.40     45.85 o 
  -3   1   8    12457.61    12306.63    145.73 o 
  -1   1   8    30578.92    28984.77    350.14 o 
   1   1   8    13552.50    12821.53    159.43 o 
   3   1   8      375.49      409.22     12.26 o 
   5   1   8     1235.75      802.22     16.47 o 
   7   1   8    10478.46    10001.06    116.72 o 
   9   1   8     1596.52     1830.77     26.90 o 
  11   1   8     1040.06      877.38     17.65 o 
  13   1   8     2031.79     1973.23     35.27 o 
  15   1   8     1942.12     1657.03     29.00 o 
  17   1   8       57.84       54.41      9.38 o 
  19   1   8     2191.13     2076.57     39.92 o 
  21   1   8     2960.89     2872.51     49.58 o 
  23   1   8      191.09      216.55     19.85 o 
  25   1   8      119.95       88.27     22.73 o 
  27   1   8      395.98      444.63     37.61 o 
 -28   2   8     1255.91     1164.43     54.42 o 
 -26   2   8      988.67     1085.10     50.77 o 
 -24   2   8      571.48      583.16     26.42 o 
 -22   2   8     6771.10     6647.08    113.09 o 
 -20   2   8     4396.04     4545.71     81.20 o 
 -18   2   8     2349.77     2148.56     45.34 o 
 -16   2   8      898.57      903.36     23.68 o 
 -14   2   8     3244.24     3088.63     49.47 o 
 -12   2   8      487.44      408.07     10.51 o 
 -10   2   8      301.61      297.11      9.01 o 
  -8   2   8     3164.17     3044.95     37.76 o 
  -6   2   8      594.49      476.27      9.99 o 
  -4   2   8     2208.19     1929.69     28.11 o 
  -2   2   8     1167.46      932.84     16.29 o 
   0   2   8    12468.23    12314.90    140.52 o 
   2   2   8     4882.81     5292.42     70.49 o 
   4   2   8     5119.04     4846.08     65.81 o 
   6   2   8      193.74      157.76      7.98 o 
   8   2   8      428.13      366.91     11.38 o 
  10   2   8     2798.25     3049.06     40.69 o 
  12   2   8     2975.51     2810.10     42.69 o 
  14   2   8      593.82      601.98     18.87 o 
  16   2   8     2972.25     3133.54     46.26 o 
  18   2   8     2260.32     2099.63     37.19 o 
  20   2   8     6177.21     6296.56     86.71 o 
  22   2   8        5.64       13.56     10.24 o 
  24   2   8     1780.51     1975.39     72.96 o 
  26   2   8      268.64      254.42     25.09 o 
 -27   3   8      481.08      485.20     34.26 o 
 -25   3   8       26.31        7.20     14.38 o 
 -23   3   8      147.73      169.59     18.18 o 
 -21   3   8     1760.92     1725.10     41.64 o 
 -19   3   8      873.26      854.13     30.12 o 
 -17   3   8     3826.36     3688.02     68.17 o 
 -15   3   8       24.20        9.08      6.10 o 
 -13   3   8     1338.72     1307.78     23.49 o 
 -11   3   8      785.89      701.44     14.32 o 
  -9   3   8      862.09      916.75     16.52 o 
  -7   3   8     2507.58     2169.85     30.39 o 
  -5   3   8     4470.76     4535.09     53.58 o 
  -3   3   8      183.07      242.22      8.45 o 
  -1   3   8    13367.80    13597.92    143.01 o 
   1   3   8       67.56       39.74      8.34 o 
   3   3   8       47.08       41.90      5.51 o 
   5   3   8     1407.47     1214.10     21.16 o 
   7   3   8      368.90      339.00     12.22 o 
   9   3   8      645.18      516.11     15.59 o 
  11   3   8     3237.45     3222.04     47.77 o 
  13   3   8      119.61      137.03     10.91 o 
  15   3   8      316.37      274.90     14.91 o 
  17   3   8      127.68      178.25     12.72 o 
  19   3   8       26.01       50.72     11.18 o 
  21   3   8      868.39      779.86     30.63 o 
  23   3   8       41.83       46.29     14.01 o 
  25   3   8      259.76      288.33     24.74 o 
 -26   4   8     1272.14     1204.27     49.67 o 
 -24   4   8       15.30        4.79     13.87 o 
 -22   4   8      596.51      646.90     31.95 o 
 -20   4   8      959.51      934.25     34.30 o 
 -18   4   8        0.01        0.18      7.29 o 
 -16   4   8        5.90        0.57      7.25 o 
 -14   4   8     2310.04     2006.46     36.57 o 
 -12   4   8      211.05      229.85     10.57 o 
 -10   4   8       14.50       28.28      5.37 o 
  -8   4   8      849.42      797.58     16.23 o 
  -6   4   8     4167.07     3819.08     49.56 o 
  -4   4   8      766.02      716.37     14.04 o 
  -2   4   8      336.08      347.33     10.62 o 
   0   4   8     6626.39     5979.40     67.47 o 
   2   4   8       13.02       40.50      5.41 o 
   4   4   8     2076.44     1819.53     27.27 o 
   6   4   8     3602.70     3843.17     51.33 o 
   8   4   8      715.44      630.72     17.90 o 
  10   4   8      281.61      306.18     14.63 o 
  12   4   8     1493.37     1651.22     32.44 o 
  14   4   8     2529.17     2677.28     45.41 o 
  16   4   8        9.93       17.41      9.12 o 
  18   4   8      259.55      347.44     20.22 o 
  20   4   8     1424.83     1301.42     35.48 o 
  22   4   8        0.85        7.02     12.89 o 
  24   4   8      286.27      339.04     26.45 o 
 -25   5   8      422.12      393.38     39.01 o 
 -23   5   8     1670.70     1564.61     50.64 o 
 -21   5   8     1317.38     1341.95     46.51 o 
 -19   5   8      814.47      779.11     34.71 o 
 -17   5   8       19.53        3.81     11.76 o 
 -15   5   8     1755.91     1677.83     40.21 o 
 -13   5   8      869.73      868.40     24.78 o 
 -11   5   8     1476.65     1409.31     26.94 o 
  -9   5   8     1097.45     1005.64     19.64 o 
  -7   5   8      855.08      700.16     16.10 o 
  -5   5   8      274.14      279.75     11.11 o 
  -3   5   8     1056.43      735.88     17.31 o 
  -1   5   8     2285.64     2187.33     31.21 o 
   1   5   8       20.81       37.59      6.05 o 
   3   5   8      716.97      600.49     15.80 o 
   5   5   8     2137.09     1689.17     29.39 o 
   7   5   8     1398.58     1185.05     25.68 o 
   9   5   8      780.57      850.51     22.75 o 
  11   5   8     6754.04     6495.45     90.84 o 
  13   5   8     1902.32     1630.76     33.30 o 
  15   5   8     3672.65     3394.38     66.48 o 
  17   5   8        2.82        0.00     11.41 o 
  19   5   8     1089.13     1185.34     34.81 o 
  21   5   8      754.58      682.72     31.30 o 
  23   5   8      508.00      680.06     47.10 o 
 -24   6   8      455.39      475.14     42.34 o 
 -22   6   8      890.56     1079.64     48.84 o 
 -20   6   8      930.03      932.47     39.34 o 
 -18   6   8        3.66        0.00     11.61 o 
 -16   6   8      943.71      983.89     37.81 o 
 -14   6   8      720.64      672.43     27.60 o 
 -12   6   8      618.06      552.46     21.77 o 
 -10   6   8      677.57      751.53     21.41 o 
  -8   6   8     2273.62     2410.35     39.90 o 
  -6   6   8     4995.84     4591.20     66.00 o 
  -4   6   8       78.99       46.60      7.97 o 
  -2   6   8      597.13      497.50     16.89 o 
   0   6   8     2085.25     2148.44     33.17 o 
   2   6   8      132.39      172.26      9.93 o 
   4   6   8       32.00       65.65      8.39 o 
   6   6   8      898.18      818.12     20.90 o 
   8   6   8       14.29       15.99      7.98 o 
  10   6   8       12.96       30.92      9.47 o 
  12   6   8      856.02      927.02     28.68 o 
  14   6   8      739.78      591.93     27.25 o 
  16   6   8      130.25      104.20     15.65 o 
  18   6   8       95.81       76.04     14.73 o 
  20   6   8        6.47       13.62     15.37 o 
  22   6   8      275.68      203.41     24.60 o 
 -21   7   8      699.96      615.12     41.04 o 
 -19   7   8      742.17      788.41     47.72 o 
 -17   7   8       74.71       33.23     14.57 o 
 -15   7   8     2359.16     2256.68     54.47 o 
 -13   7   8      897.98      962.69     35.98 o 
 -11   7   8     1079.47     1004.53     45.80 o 
  -9   7   8     4749.24     4347.09     73.01 o 
  -7   7   8      411.42      460.05     20.11 o 
  -5   7   8        4.78        0.00      6.95 o 
  -3   7   8       60.42       24.81      8.35 o 
  -1   7   8      448.45      360.73     15.97 o 
   1   7   8     1772.42     1761.97     30.17 o 
   3   7   8     1654.72     1658.96     29.23 o 
   5   7   8     2588.49     2557.51     41.61 o 
   7   7   8      386.51      489.86     19.74 o 
   9   7   8      143.61       79.74     10.79 o 
  11   7   8      643.11      676.95     28.53 o 
  13   7   8     1711.83     1853.16     45.75 o 
  15   7   8      506.77      492.36     24.65 o 
  17   7   8       69.30       47.92     15.26 o 
  19   7   8       27.89        8.63     15.78 o 
  21   7   8      861.87     1099.32     47.29 o 
 -20   8   8      497.59      557.37     40.23 o 
 -18   8   8      424.73      387.49     33.92 o 
 -16   8   8     2523.41     2500.36     76.27 o 
 -14   8   8     1840.63     1898.57     50.09 o 
 -12   8   8      574.43      604.32     29.32 o 
 -10   8   8       87.89      121.04     13.97 o 
  -8   8   8     2985.95     2713.55     54.85 o 
  -6   8   8     2284.34     2188.63     47.17 o 
  -4   8   8      154.83      166.03     14.17 o 
  -2   8   8     1381.35     1167.81     27.42 o 
   0   8   8     4769.04     4143.22     59.38 o 
   2   8   8      659.05      773.41     30.54 o 
   4   8   8      820.49      813.43     31.07 o 
   6   8   8      578.71      678.43     23.62 o 
   8   8   8     1706.29     1449.81     36.09 o 
  10   8   8     2955.96     2936.15     57.04 o 
  12   8   8      595.58      574.24     28.31 o 
  14   8   8        9.98       17.40     16.74 o 
  16   8   8      476.62      415.36     28.20 o 
  18   8   8       55.10       39.33     19.29 o 
 -17   9   8      325.02      272.89     47.07 o 
 -15   9   8        1.87        0.00     16.79 o 
 -13   9   8     2684.71     2756.50     77.79 o 
 -11   9   8       49.92       50.30     15.08 o 
  -9   9   8      433.67      404.58     23.70 o 
  -7   9   8      151.70      101.68     15.02 o 
  -5   9   8       82.10      152.62     15.94 o 
  -3   9   8        1.40        0.00     10.42 o 
  -1   9   8     1182.17     1154.03     36.25 o 
   1   9   8       64.24       28.22     12.77 o 
   3   9   8      136.11      125.34     13.39 o 
   5   9   8        0.15        0.00      9.70 o 
   7   9   8     3771.07     3532.58     68.96 o 
   9   9   8        3.26       25.59     14.03 o 
  11   9   8      142.98      200.12     20.77 o 
  13   9   8      646.11      603.91     35.52 o 
  15   9   8      485.46      510.61     38.94 o 
 -12  10   8      190.56      160.78     29.17 o 
 -10  10   8      406.40      498.31     35.03 o 
  -8  10   8       50.02       65.45     18.73 o 
  -6  10   8      576.72      497.88     33.72 o 
  -4  10   8     1649.20     1577.59     63.30 o 
  -2  10   8     3670.35     3913.72    114.14 o 
   0  10   8      730.49      741.66     59.23 o 
   2  10   8      475.49      397.70     30.42 o 
   4  10   8       14.93       63.62     25.26 o 
   6  10   8     1505.73     1412.28     48.02 o 
   8  10   8      433.74      447.63     31.25 o 
  10  10   8      660.13      694.03     38.57 o 
  -3  11   8      351.44      256.99     32.81 o 
  -1  11   8      928.94     1106.75     58.78 o 
   1  11   8      582.62      634.23     39.46 o 
 -27   1   9      515.31      626.22     42.97 o 
 -25   1   9       32.60       72.24     19.62 o 
 -23   1   9      104.50      142.91     19.00 o 
 -21   1   9      402.31      399.85     24.37 o 
 -19   1   9        9.47       12.31     10.08 o 
 -17   1   9     1237.80     1149.50     34.27 o 
 -15   1   9      745.22      695.98     21.53 o 
 -13   1   9      395.01      458.33     17.64 o 
 -11   1   9     1474.48     1507.33     28.03 o 
  -9   1   9      390.83      477.15     14.48 o 
  -7   1   9        8.66       14.15      6.60 o 
  -5   1   9       27.50        4.25      4.51 o 
  -3   1   9     4531.51     4587.53     64.59 o 
  -1   1   9     4376.54     4541.03     68.22 o 
   1   1   9      239.37      341.15     12.85 o 
   3   1   9     2562.82     2476.25     42.30 o 
   5   1   9      314.77      286.06     12.10 o 
   7   1   9       17.39       22.39      6.53 o 
   9   1   9      510.13      607.65     18.62 o 
  11   1   9      751.68      822.88     21.08 o 
  13   1   9      121.70       54.90      9.38 o 
  15   1   9     1293.00     1247.74     27.96 o 
  17   1   9     3531.14     3461.33     56.01 o 
  19   1   9       18.82       79.38     11.76 o 
  21   1   9      461.89      572.61     26.15 o 
  23   1   9      103.37       98.03     20.23 o 
  25   1   9      113.81       61.40     22.61 o 
 -26   2   9      100.58       66.79     24.91 o 
 -24   2   9       66.63       88.79     18.07 o 
 -22   2   9      925.59      912.28     32.03 o 
 -20   2   9      190.42      190.84     17.86 o 
 -18   2   9       33.88       45.28      9.96 o 
 -16   2   9      276.73      288.02     17.12 o 
 -14   2   9       16.24       20.65      6.93 o 
 -12   2   9      141.10      143.75      9.88 o 
 -10   2   9      508.10      393.09     13.46 o 
  -8   2   9     1786.34     1698.37     25.43 o 
  -6   2   9     1055.99      925.85     17.18 o 
  -4   2   9       49.94       22.03      4.38 o 
  -2   2   9      282.71      294.33      9.89 o 
   0   2   9     3917.43     3555.12     50.08 o 
   2   2   9       11.65       14.96      5.07 o 
   4   2   9      698.85      693.57     20.54 o 
   6   2   9      504.36      445.15     15.44 o 
   8   2   9     2205.16     2014.13     30.98 o 
  10   2   9     1263.32     1274.63     26.74 o 
  12   2   9     1869.97     1865.62     32.56 o 
  14   2   9     1074.24     1128.20     24.74 o 
  16   2   9       73.30       53.97      9.82 o 
  18   2   9       31.81       44.75      9.78 o 
  20   2   9     3835.47     3606.46     61.83 o 
  22   2   9      110.52       85.04     13.67 o 
  24   2   9      301.39      236.40     30.90 o 
 -27   3   9       10.23       21.93     19.49 o 
 -25   3   9      193.20      214.96     23.83 o 
 -23   3   9       19.21        1.19     12.06 o 
 -21   3   9      425.25      449.44     22.59 o 
 -19   3   9      521.50      551.50     20.90 o 
 -17   3   9       29.84       18.95      8.22 o 
 -15   3   9      616.16      520.97     23.64 o 
 -13   3   9      620.62      549.14     17.18 o 
 -11   3   9       22.14       12.56      7.45 o 
  -9   3   9      629.28      555.83     14.97 o 
  -7   3   9     2571.86     2767.49     35.44 o 
  -5   3   9     3035.28     2917.67     38.56 o 
  -3   3   9     1907.93     2267.25     30.47 o 
  -1   3   9     1351.01     1592.67     24.84 o 
   1   3   9     2470.85     2480.66     36.42 o 
   3   3   9      327.01      312.02     11.35 o 
   5   3   9      969.00      923.60     18.73 o 
   7   3   9      165.95      186.11     10.66 o 
   9   3   9      430.38      380.68     15.04 o 
  11   3   9      814.82      677.66     19.36 o 
  13   3   9       42.71       59.86      9.58 o 
  15   3   9       69.62       79.48     10.53 o 
  17   3   9     2269.14     2229.59     41.01 o 
  19   3   9     1338.96     1234.59     31.71 o 
  21   3   9      288.59      253.14     18.84 o 
  23   3   9        8.20        0.00     12.19 o 
  25   3   9       58.65       43.46     18.33 o 
 -26   4   9      139.58      165.25     27.28 o 
 -24   4   9      894.35      714.80     37.76 o 
 -22   4   9      748.62      734.56     34.21 o 
 -20   4   9      250.68      313.87     24.08 o 
 -18   4   9      574.82      597.48     28.35 o 
 -16   4   9     3386.69     3273.19     58.41 o 
 -14   4   9      215.65      256.55     16.70 o 
 -12   4   9     2474.74     2484.36     46.24 o 
 -10   4   9      358.57      367.85     13.86 o 
  -8   4   9      961.97      806.43     17.47 o 
  -6   4   9      612.39      595.79     14.59 o 
  -4   4   9      132.05      193.41      8.98 o 
  -2   4   9     4248.17     3804.97     46.01 o 
   0   4   9       80.30       88.07      7.42 o 
   2   4   9     1093.65     1116.75     22.12 o 
   4   4   9      723.74      569.98     16.71 o 
   6   4   9     8420.70     8086.00    103.01 o 
   8   4   9     3823.07     3237.51     48.40 o 
  10   4   9      557.86      669.85     20.26 o 
  12   4   9       40.24       18.07      8.73 o 
  14   4   9      141.97      133.98     12.23 o 
  16   4   9      601.67      607.51     23.33 o 
  18   4   9       81.32      111.51     15.54 o 
  20   4   9       12.06        0.00     11.77 o 
  22   4   9      408.12      288.52     22.57 o 
  24   4   9        0.27        0.00     17.16 o 
 -25   5   9        0.00        8.04     20.95 o 
 -23   5   9       12.00       36.99     17.30 o 
 -21   5   9      247.67      271.26     23.95 o 
 -19   5   9      365.33      353.87     25.79 o 
 -17   5   9     1823.29     1856.94     52.49 o 
 -15   5   9      387.45      410.66     34.52 o 
 -13   5   9       60.79       43.23     11.49 o 
 -11   5   9     2721.32     2527.51     47.53 o 
  -9   5   9       81.67       69.14      8.62 o 
  -7   5   9        2.05       13.96      5.93 o 
  -5   5   9     1357.71     1162.61     22.92 o 
  -3   5   9     1516.66     1549.65     25.76 o 
  -1   5   9      804.91      920.07     32.11 o 
   1   5   9      534.92      390.09     13.07 o 
   3   5   9      142.95       49.53      7.21 o 
   5   5   9     1099.99     1047.30     23.25 o 
   7   5   9      210.00      287.61     14.84 o 
   9   5   9      553.60      649.10     21.39 o 
  11   5   9      759.74      719.46     23.03 o 
  13   5   9        7.76        0.00      9.05 o 
  15   5   9       14.30       14.08     11.85 o 
  17   5   9      324.19      231.89     19.12 o 
  19   5   9        0.04       58.93     14.34 o 
  21   5   9       15.73       23.77     14.37 o 
  23   5   9      136.62      119.08     21.51 o 
 -22   6   9        0.01       12.07     20.35 o 
 -20   6   9      161.79      212.98     31.38 o 
 -18   6   9       76.67      136.75     19.31 o 
 -16   6   9      116.69      103.16     17.60 o 
 -14   6   9     1538.55     1622.22     82.65 o 
 -12   6   9     1077.79     1261.61     36.17 o 
 -10   6   9     1870.47     1699.44     37.30 o 
  -8   6   9     1137.76      988.05     22.20 o 
  -6   6   9      147.86      185.05     11.20 o 
  -4   6   9     4073.59     4314.69     60.33 o 
  -2   6   9        6.52       16.42      6.98 o 
   0   6   9     1433.99     1316.79     24.60 o 
   2   6   9       29.09       59.27     10.18 o 
   4   6   9     2537.19     2412.13     39.29 o 
   6   6   9       82.63      140.15     11.01 o 
   8   6   9      547.30      575.01     20.92 o 
  10   6   9      736.05      594.38     22.89 o 
  12   6   9      285.99      377.83     20.71 o 
  14   6   9        0.52        1.78     12.02 o 
  16   6   9        3.87       10.91     12.93 o 
  18   6   9       17.36       15.87     12.60 o 
  20   6   9     2622.38     2870.04     75.76 o 
 -21   7   9      426.49      491.83     69.95 o 
 -19   7   9      305.58      297.22     30.25 o 
 -17   7   9       89.77       64.93     17.01 o 
 -15   7   9       78.91       89.24     17.42 o 
 -13   7   9      183.98      151.65     20.03 o 
 -11   7   9      118.92      142.52     15.77 o 
  -9   7   9      142.57      142.63     15.46 o 
  -7   7   9      795.77      842.28     26.41 o 
  -5   7   9      120.88      166.13     12.21 o 
  -3   7   9      471.10      437.78     17.89 o 
  -1   7   9     1687.92     1595.89     28.61 o 
   1   7   9      695.74      770.48     42.21 o 
   3   7   9       12.84       26.10      8.14 o 
   5   7   9       51.95      127.73     11.15 o 
   7   7   9     1008.82     1038.39     27.02 o 
   9   7   9     1885.17     1784.20     40.81 o 
  11   7   9      438.35      360.90     22.80 o 
  13   7   9       64.63       56.84     14.54 o 
  15   7   9      314.70      274.20     21.65 o 
  17   7   9       19.44       46.83     15.44 o 
  19   7   9       11.70        0.00     16.98 o 
 -18   8   9        5.41        2.87     18.68 o 
 -16   8   9      729.04      726.39     42.39 o 
 -14   8   9      203.66      276.17     55.70 o 
 -12   8   9     2049.85     2028.17     81.58 o 
 -10   8   9      661.54      746.05     31.06 o 
  -8   8   9      232.75      168.71     15.23 o 
  -6   8   9      393.76      371.26     20.30 o 
  -4   8   9      975.09      852.57     28.05 o 
  -2   8   9     1691.21     1671.18     33.34 o 
   0   8   9      187.42      197.06     26.80 o 
   2   8   9       20.96        9.78      7.23 o 
   4   8   9      956.10      660.24     23.39 o 
   6   8   9        0.28        4.35     11.56 o 
   8   8   9      521.13      471.65     23.56 o 
  10   8   9      816.14      875.27     33.63 o 
  12   8   9      303.42      185.63     20.43 o 
  14   8   9      167.52      226.78     20.84 o 
  16   8   9        7.26       10.05     15.60 o 
 -15   9   9      775.97      641.26     47.73 o 
 -13   9   9     1713.19     1590.46     60.17 o 
 -11   9   9      894.15      979.22     66.38 o 
  -9   9   9      776.37      781.35     35.16 o 
  -7   9   9       88.67       66.64     12.84 o 
  -5   9   9      198.48      184.74     16.62 o 
  -3   9   9      291.99      263.18     18.45 o 
  -1   9   9      179.79      264.18     22.94 o 
   1   9   9       59.70       31.81     13.45 o 
   3   9   9       78.31      118.80     14.28 o 
   5   9   9       24.09       10.63     11.05 o 
   7   9   9       26.25       46.18     14.01 o 
   9   9   9      744.50      769.29     32.86 o 
  11   9   9      153.66      129.57     20.19 o 
  13   9   9        1.05       10.48     17.04 o 
 -10  10   9       36.65       31.67     21.55 o 
  -8  10   9      124.02      192.11     27.50 o 
  -6  10   9      383.86      348.03     28.88 o 
  -4  10   9       96.68       90.77     19.16 o 
  -2  10   9       11.72       32.57     15.92 o 
   0  10   9      100.22       99.20     19.85 o 
   2  10   9      211.13      147.94     22.30 o 
   4  10   9      104.26       72.12     22.57 o 
   6  10   9      399.26      229.07     25.71 o 
   8  10   9      285.80      221.00     24.32 o 
 -26   0  10      520.14      475.63     67.19 o 
 -24   0  10     1353.72     1532.99    107.86 o 
 -22   0  10        3.97        3.54     24.75 o 
 -20   0  10      660.09      724.94     67.19 o 
 -18   0  10     3709.81     3868.49    132.53 o 
 -16   0  10      342.42      402.45     36.87 o 
 -14   0  10      834.61      884.65     48.57 o 
 -12   0  10     6134.14     5916.69    184.41 o 
 -10   0  10     3485.42     3524.55     96.27 o 
  -8   0  10      321.86      285.52     18.50 o 
  -6   0  10      512.52      563.73     23.81 o 
  -4   0  10       78.15       47.78      8.17 o 
  -2   0  10        1.38       10.20      6.09 o 
   0   0  10        7.47       69.83      9.16 o 
   2   0  10      318.95      301.15     18.75 o 
   4   0  10     2253.16     2550.83     63.43 o 
   6   0  10     1169.22     1159.07     38.18 o 
   8   0  10      711.08      735.88     37.59 o 
  10   0  10      405.07      432.84     32.81 o 
  12   0  10      722.08      766.65     37.91 o 
  14   0  10        0.41       14.29     14.71 o 
  16   0  10     2135.51     2062.02     64.74 o 
  18   0  10     3544.56     3074.65     85.61 o 
  20   0  10      752.04      612.11     62.39 o 
  22   0  10     1237.86     1197.86     81.99 o 
  24   0  10      227.94      151.44     44.06 o 
 -27   1  10       69.72       76.35     20.90 o 
 -25   1  10        4.68        1.98     14.69 o 
 -23   1  10        1.14        0.00     13.25 o 
 -21   1  10     1172.46     1281.62     45.24 o 
 -19   1  10       62.12       71.02     12.56 o 
 -17   1  10      990.41      854.97     30.68 o 
 -15   1  10       23.95       50.26     10.55 o 
 -13   1  10     2868.40     2855.10     57.98 o 
 -11   1  10     1344.01     1276.26     29.80 o 
  -9   1  10     1453.21     1376.05     30.92 o 
  -7   1  10     3498.28     3471.98     57.20 o 
  -5   1  10      965.77     1031.16     20.57 o 
  -3   1  10       17.42       31.94      5.56 o 
  -1   1  10        1.30       13.17      5.54 o 
   1   1  10     1344.53     1456.85     28.90 o 
   3   1  10     4550.04     4458.66     69.83 o 
   5   1  10     1455.31     1187.79     26.91 o 
   7   1  10     1214.77     1034.23     25.78 o 
   9   1  10     2863.18     2699.98     49.18 o 
  11   1  10     3028.98     3118.15     56.44 o 
  13   1  10        7.99       16.57     10.10 o 
  15   1  10      927.00      950.01     27.95 o 
  17   1  10     1391.70     1416.52     35.15 o 
  19   1  10     1200.69     1475.63     42.40 o 
  21   1  10      345.42      273.78     28.03 o 
  23   1  10        3.14        0.00     19.87 o 
  25   1  10      838.97      955.57     46.62 o 
 -26   2  10       61.14       26.71     22.88 o 
 -24   2  10       87.24       41.31     20.69 o 
 -22   2  10        3.10       45.62     13.76 o 
 -20   2  10      300.50      326.86     22.55 o 
 -18   2  10     4580.76     4469.08     94.96 o 
 -16   2  10     4421.99     4108.94     68.75 o 
 -14   2  10      163.74      167.32     11.68 o 
 -12   2  10     1199.40      978.02     24.29 o 
 -10   2  10     6674.01     6171.20     94.72 o 
  -8   2  10     2553.16     2562.63     48.58 o 
  -6   2  10     2631.39     2354.19     36.55 o 
  -4   2  10     1448.02     1320.99     28.22 o 
  -2   2  10     1481.47     1348.72     24.37 o 
   0   2  10      261.17      425.89     20.53 o 
   2   2  10        1.04       19.56      5.47 o 
   4   2  10        2.37       27.19      6.90 o 
   6   2  10      342.20      337.60     15.02 o 
   8   2  10      588.35      606.93     19.23 o 
  10   2  10     2082.81     1791.28     33.85 o 
  12   2  10     2075.56     2257.56     40.26 o 
  14   2  10     3488.57     3198.83     55.53 o 
  16   2  10      699.51      844.31     29.03 o 
  18   2  10      829.00      822.93     31.81 o 
  20   2  10      934.83     1169.62     36.34 o 
  22   2  10       57.05       43.91     20.49 o 
  24   2  10      808.98      957.31     44.92 o 
 -25   3  10     1264.91     1297.64     71.36 o 
 -23   3  10      106.19      100.39     21.20 o 
 -21   3  10       37.48       51.52     11.91 o 
 -19   3  10       43.72       39.68     10.53 o 
 -17   3  10        8.55       37.66     10.69 o 
 -15   3  10      965.08     1014.43     26.23 o 
 -13   3  10      132.83      178.69     11.66 o 
 -11   3  10      887.55      986.88     24.97 o 
  -9   3  10     1059.35      972.79     24.43 o 
  -7   3  10      552.47      454.33     14.93 o 
  -5   3  10      682.76      741.03     16.31 o 
  -3   3  10       16.20       32.45      7.19 o 
  -1   3  10     3000.84     2564.38     37.94 o 
   1   3  10      722.81      747.12     44.69 o 
   3   3  10     7237.54     6568.19     84.48 o 
   5   3  10      952.39      938.79     22.01 o 
   7   3  10     1026.02     1175.13     24.19 o 
   9   3  10     1514.79     1336.94     26.69 o 
  11   3  10     1570.87     1465.48     28.83 o 
  13   3  10      125.29      125.76     11.15 o 
  15   3  10       20.61       43.13     10.65 o 
  17   3  10      345.60      326.12     18.02 o 
  19   3  10     1108.51      874.64     30.18 o 
  21   3  10       10.31        0.00     13.07 o 
  23   3  10      307.60      338.67     25.24 o 
 -24   4  10      520.88      496.73     39.05 o 
 -22   4  10     1447.03     1580.94     59.21 o 
 -20   4  10      530.09      652.87     47.07 o 
 -18   4  10      985.96     1080.10     38.75 o 
 -16   4  10      647.69      510.31     23.76 o 
 -14   4  10      689.16      614.78     27.80 o 
 -12   4  10     2721.53     2649.85     49.12 o 
 -10   4  10     6702.26     6432.68    100.09 o 
  -8   4  10       79.19      133.09     10.15 o 
  -6   4  10      219.24      208.12     10.81 o 
  -4   4  10     2611.30     2366.54     34.37 o 
  -2   4  10     1989.80     2221.66     56.56 o 
   0   4  10      761.91      755.02     34.07 o 
   2   4  10      472.01      513.48     16.23 o 
   4   4  10      994.61     1095.63     23.33 o 
   6   4  10      731.59      897.45     21.79 o 
   8   4  10     2723.14     2957.50     45.96 o 
  10   4  10     5606.20     5692.74     77.83 o 
  12   4  10      186.80      125.67     11.74 o 
  14   4  10       62.48       23.73      9.83 o 
  16   4  10      328.51      409.24     20.13 o 
  18   4  10      118.72      181.06     17.60 o 
  20   4  10      218.37      244.18     22.49 o 
  22   4  10      274.50      222.97     21.10 o 
 -23   5  10      482.64      352.84     29.99 o 
 -21   5  10      262.12      311.20     27.93 o 
 -19   5  10      519.44      465.60     29.08 o 
 -17   5  10     1631.95     1765.57     59.49 o 
 -15   5  10      127.99      115.01     20.51 o 
 -13   5  10     1586.75     1491.85     40.44 o 
 -11   5  10    15981.79    15603.29    242.18 o 
  -9   5  10      271.90      279.27     15.01 o 
  -7   5  10       38.51       28.49      6.95 o 
  -5   5  10     5088.44     4521.53     58.60 o 
  -3   5  10      761.56      739.13     19.35 o 
  -1   5  10        0.05       25.72     12.80 o 
   1   5  10     1618.02     1660.46     27.16 o 
   3   5  10        0.34       23.03      6.99 o 
   5   5  10       20.15        0.00      6.67 o 
   7   5  10        0.41        3.25      8.02 o 
   9   5  10    12217.22    11953.39    156.75 o 
  11   5  10     1410.41     1380.51     32.91 o 
  13   5  10      258.24      221.26     15.91 o 
  15   5  10       61.77       19.95     12.49 o 
  17   5  10     3098.62     3091.24     64.73 o 
  19   5  10      351.87      429.25     28.14 o 
  21   5  10      292.73      302.11     25.67 o 
 -22   6  10      135.49      152.49     28.00 o 
 -20   6  10       21.31       31.09     16.41 o 
 -18   6  10       55.33       50.41     15.54 o 
 -16   6  10     1027.09     1053.59     40.01 o 
 -14   6  10     2547.59     2642.90     67.16 o 
 -12   6  10     1751.58     1666.45     77.07 o 
 -10   6  10      829.66      813.96     30.00 o 
  -8   6  10      277.67      313.22     18.27 o 
  -6   6  10       42.44        9.33      7.86 o 
  -4   6  10     2245.98     2080.84     33.29 o 
  -2   6  10     3613.99     3553.06     66.61 o 
   0   6  10      508.78      729.90     21.26 o 
   2   6  10       53.53       40.97      7.73 o 
   4   6  10     7320.72     6998.44     92.08 o 
   6   6  10      147.65      142.26     12.47 o 
   8   6  10     2952.82     2739.52     49.79 o 
  10   6  10      862.04      957.34     28.00 o 
  12   6  10      169.53      191.00     16.63 o 
  14   6  10       21.05       55.51     14.73 o 
  16   6  10      571.25      493.44     27.23 o 
  18   6  10      371.63      392.63     41.25 o 
  20   6  10       73.60       60.02     17.86 o 
 -19   7  10      412.69      276.89     33.96 o 
 -17   7  10      552.34      615.32     40.21 o 
 -15   7  10      940.86      877.13     38.21 o 
 -13   7  10     1495.19     1669.59     56.71 o 
 -11   7  10        4.59       42.20     20.58 o 
  -9   7  10       34.65       46.37     11.77 o 
  -7   7  10       49.82       72.61     13.56 o 
  -5   7  10     2147.43     2219.12     41.09 o 
  -3   7  10     1592.54     1562.52     59.75 o 
  -1   7  10       71.75      231.90     55.91 o 
   1   7  10      436.47      421.47     16.36 o 
   3   7  10     1611.60     1782.64     33.51 o 
   5   7  10      633.00      568.61     20.82 o 
   7   7  10        5.18        0.00      9.95 o 
   9   7  10       99.75       62.23     13.39 o 
  11   7  10     2727.65     2900.04     62.08 o 
  13   7  10       31.63       18.33     14.01 o 
  15   7  10      439.18      577.92     32.40 o 
  17   7  10       70.80       49.77     18.47 o 
 -16   8  10       95.29      109.14     32.21 o 
 -14   8  10      333.97      296.33     29.86 o 
 -12   8  10     2215.78     2452.64     66.44 o 
 -10   8  10     1358.11     1373.39     46.23 o 
  -8   8  10       17.79       27.45     12.32 o 
  -6   8  10     1257.08     1070.28     35.02 o 
  -4   8  10      242.52      251.97     18.41 o 
  -2   8  10        3.17       20.04      8.86 o 
   0   8  10        2.64        5.97      7.51 o 
   2   8  10     2231.20     1784.66     36.08 o 
   4   8  10      371.30      458.15     22.36 o 
   6   8  10       44.72       40.33     13.53 o 
   8   8  10      222.31      295.81     19.69 o 
  10   8  10     1997.37     1832.68     51.40 o 
  12   8  10      260.24      267.11     23.39 o 
  14   8  10        0.19       18.30     17.32 o 
 -13   9  10       58.20       88.39     25.01 o 
 -11   9  10     2187.49     2276.66     72.56 o 
  -9   9  10      772.80      748.09     35.41 o 
  -7   9  10       20.30       11.69     13.20 o 
  -5   9  10      125.26       90.01     15.23 o 
  -3   9  10       15.39       72.58     11.30 o 
  -1   9  10        5.94        0.00     11.40 o 
   1   9  10      599.83      666.83     35.19 o 
   3   9  10      427.37      331.61     21.60 o 
   5   9  10       56.46       71.96     14.87 o 
   7   9  10       21.31       32.34     13.62 o 
   9   9  10      596.51      755.55     33.08 o 
  11   9  10        0.19       34.23     16.88 o 
  -6  10  10      103.37      168.50     26.62 o 
  -4  10  10      574.65      482.84     29.37 o 
  -2  10  10      262.95      329.50     29.06 o 
   0  10  10       71.78      114.11     33.16 o 
   2  10  10     1552.43     1513.87     48.65 o 
   4  10  10      811.79      795.06     59.76 o 
 -25   1  11      296.04      372.52     43.01 o 
 -23   1  11        1.97        2.74     19.35 o 
 -21   1  11      132.75       96.45     24.63 o 
 -19   1  11     1534.35     1550.20     60.11 o 
 -17   1  11       82.06       76.35     15.60 o 
 -15   1  11      170.94      194.27     20.18 o 
 -13   1  11      632.36      743.01     31.61 o 
 -11   1  11      105.52      117.32     13.11 o 
  -9   1  11      565.99      539.32     22.41 o 
  -7   1  11     2475.03     2642.51     61.45 o 
  -5   1  11     2570.02     2660.06     56.14 o 
  -3   1  11      450.92      564.98     31.10 o 
  -1   1  11     3009.45     2992.47     53.64 o 
   1   1  11      132.82      214.86     37.75 o 
   3   1  11     2540.48     2682.45     55.10 o 
   5   1  11      181.49      164.44     15.15 o 
   7   1  11      423.68      504.89     24.32 o 
   9   1  11      484.26      599.35     27.75 o 
  11   1  11      808.62      756.07     29.40 o 
  13   1  11       25.60        9.05     11.36 o 
  15   1  11      518.41      730.46     33.92 o 
  17   1  11      994.05     1287.50     53.87 o 
  19   1  11        7.96        0.53     21.68 o 
  21   1  11      203.07      223.95     31.17 o 
  23   1  11       59.97       69.75     27.34 o 
 -24   2  11       33.88        8.98     16.27 o 
 -22   2  11      413.63      451.44     35.12 o 
 -20   2  11       13.03       11.95     11.22 o 
 -18   2  11      397.16      431.08     22.45 o 
 -16   2  11        0.48       20.65     26.12 o 
 -14   2  11      642.96      628.80     33.35 o 
 -12   2  11       20.45       27.43      8.72 o 
 -10   2  11       44.75       61.93     10.52 o 
  -8   2  11      177.22      191.61     13.31 o 
  -6   2  11      160.16      134.04     11.41 o 
  -4   2  11      287.50      231.88     15.17 o 
  -2   2  11     4960.59     4918.41     75.50 o 
   0   2  11      310.28      508.12     29.39 o 
   2   2  11      195.70      137.47     11.00 o 
   4   2  11       61.66       98.76     10.49 o 
   6   2  11      595.86      683.68     22.11 o 
   8   2  11       66.85      102.81     12.37 o 
  10   2  11      336.54      318.65     18.93 o 
  12   2  11      172.31      131.54     14.06 o 
  14   2  11       16.86       25.96     13.46 o 
  16   2  11      612.52      795.30     30.84 o 
  18   2  11     1764.03     1875.00     51.10 o 
  20   2  11      189.84      188.17     25.59 o 
  22   2  11      229.38      310.05     34.77 o 
 -25   3  11      450.08      546.51     52.11 o 
 -23   3  11       24.24       54.46     28.29 o 
 -21   3  11      692.28      636.09     31.34 o 
 -19   3  11     1568.58     1583.42     58.79 o 
 -17   3  11      117.03      104.85     14.54 o 
 -15   3  11      247.93      243.00     17.70 o 
 -13   3  11     1886.80     1750.44     36.32 o 
 -11   3  11      153.85      159.57     12.15 o 
  -9   3  11      205.60      200.53     14.30 o 
  -7   3  11     2067.52     2186.33     42.31 o 
  -5   3  11        0.72       12.87      7.13 o 
  -3   3  11     3468.85     3376.44     53.93 o 
  -1   3  11     2262.69     2307.69     62.26 o 
   1   3  11      187.17      381.21     27.25 o 
   3   3  11      713.47      814.62     21.36 o 
   5   3  11      701.97      789.76     21.30 o 
   7   3  11        0.02        0.00      7.53 o 
   9   3  11      686.80      647.57     21.82 o 
  11   3  11      446.56      537.64     20.83 o 
  13   3  11      132.46      188.97     16.65 o 
  15   3  11       61.93      168.37     20.47 o 
  17   3  11        0.20       19.45     12.92 o 
  19   3  11       27.15       18.10     18.04 o 
  21   3  11       57.84       75.76     25.92 o 
 -24   4  11       59.87       62.79     21.85 o 
 -22   4  11      265.52      242.79     78.68 o 
 -20   4  11       28.62       54.08     21.14 o 
 -18   4  11       82.76      124.52     35.17 o 
 -16   4  11       52.00       71.23     38.82 o 
 -14   4  11        0.50        3.33      9.25 o 
 -12   4  11       96.86      133.74     13.38 o 
 -10   4  11      202.38      160.12     12.96 o 
  -8   4  11      299.55      260.97     15.20 o 
  -6   4  11      289.98      271.90     14.42 o 
  -4   4  11       10.51       20.77      8.34 o 
  -2   4  11      583.47      623.26     16.47 o 
   0   4  11     1053.91     1206.46     27.11 o 
   2   4  11     1735.48     1715.29     38.22 o 
   4   4  11      173.03      275.28     13.35 o 
   6   4  11       18.43        0.00      7.26 o 
   8   4  11      233.77      250.40     13.82 o 
  10   4  11       50.43       29.77      9.48 o 
  12   4  11      164.12      236.62     15.66 o 
  14   4  11      241.44      231.11     15.81 o 
  16   4  11      308.16      283.28     17.67 o 
  18   4  11      100.40       70.75     15.84 o 
  20   4  11      250.55      360.96     27.97 o 
 -21   5  11      170.03      188.04     23.11 o 
 -19   5  11      587.01      695.50     45.29 o 
 -17   5  11      108.35      138.40     21.27 o 
 -15   5  11      176.79      183.95     24.87 o 
 -13   5  11       60.26       78.59     13.78 o 
 -11   5  11     1189.82     1239.64     36.62 o 
  -9   5  11     1759.37     2004.27     54.06 o 
  -7   5  11      115.78      102.07     11.24 o 
  -5   5  11      407.18      440.91     14.65 o 
  -3   5  11      160.64      184.39      9.74 o 
  -1   5  11        0.25       29.33      6.42 o 
   1   5  11      846.57      791.02     20.68 o 
   3   5  11       57.77      130.30     10.37 o 
   5   5  11      437.06      332.73     15.60 o 
   7   5  11       13.05        0.00      8.50 o 
   9   5  11     1659.06     1566.56     35.30 o 
  11   5  11       16.26       15.63     10.38 o 
  13   5  11       30.09        6.37     10.37 o 
  15   5  11        0.33        0.00     12.58 o 
  17   5  11       53.81      127.49     25.73 o 
  19   5  11       50.26       17.48     15.12 o 
 -20   6  11       33.71       47.97     21.30 o 
 -18   6  11      376.00      325.80     47.98 o 
 -16   6  11      584.02      602.58     38.69 o 
 -14   6  11      180.75      246.22     28.34 o 
 -12   6  11      162.11      218.18     21.64 o 
 -10   6  11      733.06      596.80     28.18 o 
  -8   6  11      410.03      372.51     22.43 o 
  -6   6  11      230.09      272.13     14.91 o 
  -4   6  11      113.50       79.24      9.09 o 
  -2   6  11      559.26      761.11     19.01 o 
   0   6  11     1096.71     1093.45     25.45 o 
   2   6  11      434.95      487.46     26.45 o 
   4   6  11      884.70      663.40     21.06 o 
   6   6  11      359.03      469.61     21.02 o 
   8   6  11     1993.48     1856.98     39.23 o 
  10   6  11     1434.40     1409.11     34.49 o 
  12   6  11     1032.88     1326.12     36.55 o 
  14   6  11      175.53      229.69     20.56 o 
  16   6  11      653.25      696.24     34.71 o 
  18   6  11      130.17      140.01     23.66 o 
 -17   7  11      426.63      413.18     38.11 o 
 -15   7  11      386.34      410.86     31.80 o 
 -13   7  11        8.96       18.85     17.39 o 
 -11   7  11      152.33      151.50     19.29 o 
  -9   7  11      184.71      160.13     19.85 o 
  -7   7  11      121.13      136.58     18.00 o 
  -5   7  11      542.37      512.26     21.68 o 
  -3   7  11      288.65      382.20     16.97 o 
  -1   7  11      346.70      316.37     14.81 o 
   1   7  11      393.30      500.61     18.62 o 
   3   7  11      419.16      477.90     20.75 o 
   5   7  11      110.92       88.96     12.95 o 
   7   7  11      140.82       85.68     14.46 o 
   9   7  11       43.72       34.47     14.06 o 
  11   7  11      459.55      335.49     23.33 o 
  13   7  11      246.82      153.29     19.91 o 
  15   7  11      156.23      159.60     22.74 o 
 -14   8  11      433.83      470.36     40.26 o 
 -12   8  11       51.71       98.66     21.08 o 
 -10   8  11        7.40       42.77     17.72 o 
  -8   8  11        0.23        1.75     18.92 o 
  -6   8  11      268.90      209.51     16.99 o 
  -4   8  11        8.87        9.90      9.32 o 
  -2   8  11      568.09      620.32     21.69 o 
   0   8  11      346.18      519.25     30.96 o 
   2   8  11      527.60      540.28     25.65 o 
   4   8  11       82.13       45.63     11.93 o 
   6   8  11       69.42      111.39     14.84 o 
   8   8  11      760.57      790.96     35.33 o 
  10   8  11      247.42      264.99     25.57 o 
  12   8  11        5.50        0.00     16.43 o 
 -11   9  11     1318.37     1415.35     64.02 o 
  -9   9  11      132.49      119.82     26.07 o 
  -7   9  11       20.69        7.18     17.11 o 
  -5   9  11       33.50       35.58     13.06 o 
  -3   9  11      211.74      219.80     17.45 o 
  -1   9  11      634.36      575.14     28.58 o 
   1   9  11        6.05      110.95     36.47 o 
   3   9  11       26.04       10.90     12.59 o 
   5   9  11      173.34      162.30     17.96 o 
   7   9  11      530.30      375.43     26.34 o 
 -24   0  12       33.56       40.67     33.59 o 
 -22   0  12      808.84     1011.38     84.87 o 
 -20   0  12      619.35      753.23     70.73 o 
 -18   0  12      111.78       87.52     25.01 o 
 -16   0  12       24.94        0.00     30.94 o 
 -14   0  12     3882.48     3776.20    107.19 o 
 -12   0  12     2247.05     2219.49     71.79 o 
 -10   0  12     2429.04     2592.95     79.57 o 
  -8   0  12       36.14       65.38     15.04 o 
  -6   0  12     2048.18     2073.14     84.39 o 
  -4   0  12     7133.35     6966.92    216.92 o 
  -2   0  12      802.43     1348.39     88.41 o 
   0   0  12     4211.31     4027.29    107.08 o 
   2   0  12     1501.20     1842.90     61.40 o 
   4   0  12      307.74      316.81     27.83 o 
   6   0  12     1228.06     1182.93     49.74 o 
   8   0  12     2150.53     2072.79     71.03 o 
  10   0  12     1302.30     1371.00     64.85 o 
  12   0  12      423.73      618.28     67.19 o 
  14   0  12      197.98      379.20     60.12 o 
  16   0  12     1254.91     1085.31     75.19 o 
  18   0  12     2147.62     1959.43    113.16 o 
  20   0  12      923.70     1045.27     82.57 o 
  22   0  12      590.17      664.84    114.93 o 
 -23   1  12      160.44      229.82     33.59 o 
 -21   1  12     1450.67     1377.09     70.57 o 
 -19   1  12      408.11      372.22     32.16 o 
 -17   1  12      653.05      887.07     37.79 o 
 -15   1  12       61.17       75.85     13.68 o 
 -13   1  12      349.37      306.75     19.55 o 
 -11   1  12       46.56       45.36      9.75 o 
  -9   1  12      930.00     1042.29     34.54 o 
  -7   1  12      311.34      290.75     20.19 o 
  -5   1  12     1570.52     1502.12     42.85 o 
  -3   1  12     5068.82     5504.69    125.63 o 
  -1   1  12     6132.85     7016.02    155.36 o 
   1   1  12      675.98     1155.88     64.67 o 
   3   1  12       25.20       72.04     12.53 o 
   5   1  12      564.17      562.50     25.36 o 
   7   1  12     4544.08     4275.29     83.04 o 
   9   1  12      535.64      564.35     27.21 o 
  11   1  12      256.32      219.17     21.10 o 
  13   1  12      408.30      513.03     35.78 o 
  15   1  12     1797.79     2002.01     66.69 o 
  17   1  12      270.29      252.36     30.82 o 
  19   1  12     1960.82     1825.12     68.90 o 
  21   1  12     1079.44     1216.34     64.05 o 
 -24   2  12       24.93       29.96     16.99 o 
 -22   2  12     2787.26     2811.75     95.76 o 
 -20   2  12     2149.70     2264.57    115.54 o 
 -18   2  12      303.87      397.62     31.90 o 
 -16   2  12      344.43      266.54     23.38 o 
 -14   2  12     3295.34     3254.13     74.63 o 
 -12   2  12     1251.34     1205.18     52.83 o 
 -10   2  12     1281.97     1161.55     37.22 o 
  -8   2  12     2726.15     2325.94     57.82 o 
  -6   2  12     3458.29     3406.97     76.42 o 
  -4   2  12     4711.94     4540.48     87.15 o 
  -2   2  12     6297.52     6339.04    126.44 o 
   0   2  12     3613.23     3588.70    172.79 o 
   2   2  12      745.83     1045.69     69.03 o 
   4   2  12       27.95        4.24      8.70 o 
   6   2  12      639.01      760.31     34.92 o 
   8   2  12      186.62      171.48     16.04 o 
  10   2  12        5.57        6.97     13.20 o 
  12   2  12       54.11      107.70     18.16 o 
  14   2  12      470.14      509.49     39.56 o 
  16   2  12        5.38        0.00     18.99 o 
  18   2  12      391.99      484.01     40.05 o 
  20   2  12     2600.56     2421.08     80.94 o 
 -23   3  12     1134.34     1051.74     65.42 o 
 -21   3  12      385.07      525.92     38.60 o 
 -19   3  12      932.87      930.62     34.42 o 
 -17   3  12       25.41      146.03     53.52 o 
 -15   3  12      998.47     1115.43     40.72 o 
 -13   3  12        7.29       16.48     11.81 o 
 -11   3  12      103.13      135.78     14.48 o 
  -9   3  12     2013.14     1850.53     41.64 o 
  -7   3  12     2040.44     2025.26     44.00 o 
  -5   3  12      435.17      660.32     41.90 o 
  -3   3  12       14.46       53.88     13.46 o 
  -1   3  12     2938.41     3400.85     58.89 o 
   1   3  12     1307.67     1454.53     78.78 o 
   3   3  12      229.58      283.14     15.45 o 
   5   3  12     1992.38     1844.19     36.80 o 
   7   3  12        3.70        2.18      8.73 o 
   9   3  12      783.26      629.64     26.17 o 
  11   3  12        5.83        2.79     10.52 o 
  13   3  12     2818.19     2788.86     63.28 o 
  15   3  12      180.89      250.32     22.27 o 
  17   3  12      117.76      182.10     25.14 o 
  19   3  12        6.34       24.75     19.96 o 
  21   3  12      188.24      233.42     32.41 o 
 -22   4  12     1005.35     1097.02     65.56 o 
 -20   4  12       62.48       92.40     26.86 o 
 -18   4  12       12.72        3.33     13.53 o 
 -16   4  12      428.92      473.92     29.53 o 
 -14   4  12       76.43      144.21     17.78 o 
 -12   4  12        2.45        1.16      9.57 o 
 -10   4  12      152.75      182.29     14.46 o 
  -8   4  12     1557.64     1624.75     38.42 o 
  -6   4  12     1503.95     1413.83     45.62 o 
  -4   4  12      180.53      221.65     14.23 o 
  -2   4  12       35.79       67.93      8.57 o 
   0   4  12      480.45      618.13     18.35 o 
   2   4  12     1610.22     1611.33     30.15 o 
   4   4  12     1898.82     1804.30     32.90 o 
   6   4  12      207.66      250.41     14.01 o 
   8   4  12     2289.41     2611.40     47.49 o 
  10   4  12      247.21      207.15     17.74 o 
  12   4  12      611.20      665.60     27.54 o 
  14   4  12       47.08       28.35     12.46 o 
  16   4  12      291.76      343.13     28.87 o 
  18   4  12       42.45       34.28     20.65 o 
  20   4  12      239.84      391.39     37.32 o 
 -21   5  12     1184.43     1096.66     54.48 o 
 -19   5  12      278.81      318.33     27.84 o 
 -17   5  12      161.71      209.85     26.29 o 
 -15   5  12        7.46        0.00     12.24 o 
 -13   5  12       11.09        0.00     10.48 o 
 -11   5  12        6.26        5.15     10.95 o 
  -9   5  12     5261.19     5311.17    101.20 o 
  -7   5  12     1117.43     1244.89     31.23 o 
  -5   5  12      373.75      498.81     24.43 o 
  -3   5  12      167.23      140.51     12.14 o 
  -1   5  12     2848.00     2801.74     46.48 o 
   1   5  12      154.78      354.13     39.89 o 
   3   5  12      654.39      824.76     22.38 o 
   5   5  12        0.55        8.04      8.88 o 
   7   5  12      412.82      244.86     16.64 o 
   9   5  12        2.16       33.70     11.02 o 
  11   5  12      227.67      153.17     15.21 o 
  13   5  12       31.59       35.23     12.81 o 
  15   5  12      781.32      750.92     38.35 o 
  17   5  12       51.86       69.90     17.29 o 
 -18   6  12       56.37       67.83     19.39 o 
 -16   6  12      414.80      423.89     31.65 o 
 -14   6  12      256.34      356.17     29.07 o 
 -12   6  12       20.39       47.16     14.88 o 
 -10   6  12       40.51       25.89     12.59 o 
  -8   6  12      157.90      167.64     17.75 o 
  -6   6  12      932.78     1041.33     29.40 o 
  -4   6  12       82.96       86.27     11.70 o 
  -2   6  12      316.29      286.00     13.96 o 
   0   6  12     2134.12     1916.39     37.00 o 
   2   6  12        5.37       90.15     26.89 o 
   4   6  12      232.15      207.30     15.84 o 
   6   6  12       29.96       18.33     10.44 o 
   8   6  12      128.96       71.37     13.45 o 
  10   6  12       58.14       34.79     13.52 o 
  12   6  12      151.01      133.52     18.72 o 
  14   6  12      611.36      671.80     33.82 o 
  16   6  12        4.83        8.40     19.32 o 
 -15   7  12      502.22      540.46     51.54 o 
 -13   7  12      246.32      265.96     28.58 o 
 -11   7  12       89.79       47.37     17.14 o 
  -9   7  12      219.73      209.30     22.32 o 
  -7   7  12     1761.36     1660.60     52.55 o 
  -5   7  12       59.89      119.10     15.82 o 
  -3   7  12       63.80      100.41     11.27 o 
  -1   7  12      966.53     1114.80     27.58 o 
   1   7  12      881.46     1037.42     59.05 o 
   3   7  12       10.85       55.17     12.36 o 
   5   7  12      846.96      973.18     31.09 o 
   7   7  12     1116.96     1201.56     37.71 o 
   9   7  12      169.71      223.32     21.78 o 
  11   7  12        2.47       21.67     14.76 o 
  13   7  12      790.84      885.50     43.02 o 
 -12   8  12        5.35        0.00     17.87 o 
 -10   8  12        1.13        0.00     16.99 o 
  -8   8  12      312.00      249.65     31.51 o 
  -6   8  12      246.35      236.50     21.06 o 
  -4   8  12       21.92       42.22     13.77 o 
  -2   8  12      536.76      600.71     23.93 o 
   0   8  12      272.75      302.62     32.27 o 
   2   8  12        0.35       12.93     10.57 o 
   4   8  12       58.50       34.88     14.93 o 
   6   8  12     1192.61     1299.59     46.84 o 
   8   8  12      210.85      176.77     22.43 o 
  10   8  12      116.27      111.78     20.66 o 
  -5   9  12      373.98      411.38     32.11 o 
  -3   9  12       59.42       42.23     15.40 o 
  -1   9  12      346.52      380.75     37.18 o 
   1   9  12      798.41      911.52     41.96 o 
   3   9  12       61.92      107.40     19.28 o 
 -23   1  13       23.34       85.10     20.74 o 
 -21   1  13       61.68       85.60     19.95 o 
 -19   1  13        4.17      139.00     21.67 o 
 -17   1  13       31.07       48.39     16.27 o 
 -15   1  13        2.00       35.91     11.15 o 
 -13   1  13       81.40       64.53     11.94 o 
 -11   1  13     1021.38      881.26     30.69 o 
  -9   1  13       80.47       85.36     14.48 o 
  -7   1  13       12.34       18.48     10.37 o 
  -5   1  13     1945.86     2208.74     64.02 o 
  -3   1  13      206.03      302.66     24.38 o 
  -1   1  13      586.17      568.14     36.50 o 
   1   1  13       90.44      156.32     20.30 o 
   3   1  13       51.89        1.39     10.34 o 
   5   1  13      442.97      461.99     24.64 o 
   7   1  13      460.56      543.08     32.88 o 
   9   1  13      133.58       29.46     17.27 o 
  11   1  13        0.21        9.95     16.97 o 
  13   1  13      270.35      293.86     30.11 o 
  15   1  13        9.78        0.00     18.93 o 
  17   1  13      134.63       74.64     25.81 o 
  19   1  13      375.15      482.10     42.28 o 
 -22   2  13       28.00       32.14     16.48 o 
 -20   2  13        1.95      325.90    182.12 o 
 -18   2  13      331.70      486.84     54.46 o 
 -16   2  13      582.59      665.73     60.23 o 
 -14   2  13      437.71      466.79     29.89 o 
 -12   2  13        3.16       12.86     10.89 o 
 -10   2  13      122.03      141.10     16.84 o 
  -8   2  13      395.84      400.47     27.50 o 
  -6   2  13      169.65      143.14     16.80 o 
  -4   2  13      505.61      600.32     34.83 o 
  -2   2  13       30.34       35.18     14.30 o 
   0   2  13      423.58      431.79     29.91 o 
   2   2  13      205.66      180.68     18.08 o 
   4   2  13       50.11       51.96     12.61 o 
   6   2  13      116.34      205.28     20.13 o 
   8   2  13      159.77      171.99     21.84 o 
  10   2  13        0.06        0.00     15.28 o 
  12   2  13      136.46      101.76     26.29 o 
  14   2  13       63.40       82.18     22.91 o 
  16   2  13      116.40      140.92     26.22 o 
  18   2  13      205.34      422.72     39.56 o 
 -21   3  13       11.41       68.41     35.30 o 
 -19   3  13        0.45       13.51     13.02 o 
 -17   3  13      109.89      156.66     22.37 o 
 -15   3  13      331.21      388.97     31.39 o 
 -13   3  13      217.58      207.26     24.06 o 
 -11   3  13       10.98       16.72     10.87 o 
  -9   3  13      517.08      574.63     32.54 o 
  -7   3  13      695.40      713.81     30.53 o 
  -5   3  13       60.01       30.25     12.00 o 
  -3   3  13      109.65       70.75     14.82 o 
  -1   3  13     1578.55     1562.30     46.62 o 
   1   3  13        0.71      106.61     29.30 o 
   3   3  13      260.61      198.85     16.29 o 
   5   3  13      215.71      289.30     21.41 o 
   7   3  13       66.29       42.89     13.80 o 
   9   3  13      873.71     1013.49     38.96 o 
  11   3  13      163.52      159.29     20.72 o 
  13   3  13        0.02        0.00     12.68 o 
  15   3  13       35.92       10.53     17.14 o 
  17   3  13       16.23        6.18     18.13 o 
  19   3  13     1395.34     1473.28     57.31 o 
 -20   4  13      294.85      382.36    107.86 o 
 -18   4  13        9.69        0.00     22.10 o 
 -16   4  13       70.53       81.38     21.26 o 
 -14   4  13      240.56      306.01     25.36 o 
 -12   4  13     1604.38     1515.36     51.01 o 
 -10   4  13      731.76      872.77     34.53 o 
  -8   4  13       27.28       11.23     10.31 o 
  -6   4  13      497.33      435.11     23.60 o 
  -4   4  13       18.00       32.38     11.68 o 
  -2   4  13      167.45      115.98     16.10 o 
   0   4  13     2026.21     2096.82     51.61 o 
   2   4  13       96.42      200.20     29.18 o 
   4   4  13        5.56       21.85     11.10 o 
   6   4  13     1287.80     1004.62     33.57 o 
   8   4  13      629.57      922.56     33.13 o 
  10   4  13      504.49      509.83     28.07 o 
  12   4  13      142.76      254.07     21.85 o 
  14   4  13      544.76      647.78     37.63 o 
  16   4  13       11.75       24.85     18.37 o 
  18   4  13        1.44       12.36     22.30 o 
 -19   5  13      140.25      260.38     74.26 o 
 -17   5  13       68.58       83.41     21.12 o 
 -15   5  13       55.27       74.81     20.53 o 
 -13   5  13       27.23       32.51     14.87 o 
 -11   5  13      614.76      566.08     30.29 o 
  -9   5  13      516.19      458.46     22.86 o 
  -7   5  13       12.01       15.76      8.83 o 
  -5   5  13       89.23      119.02     12.36 o 
  -3   5  13        9.01        5.03      8.89 o 
  -1   5  13      404.62      331.44     19.16 o 
   1   5  13      107.64      161.09     15.00 o 
   3   5  13       97.81       71.59     11.97 o 
   5   5  13      135.48      134.61     13.77 o 
   7   5  13      482.11      565.87     25.77 o 
   9   5  13        0.86        9.76     11.62 o 
  11   5  13      105.30      119.44     17.22 o 
  13   5  13       29.74       56.53     15.44 o 
  15   5  13       19.61       12.22     15.73 o 
 -16   6  13       11.50        9.45     15.91 o 
 -14   6  13      150.05      102.90     19.63 o 
 -12   6  13     1391.58     1350.68     51.05 o 
 -10   6  13      651.28      713.32     34.65 o 
  -8   6  13       59.05       35.97     11.48 o 
  -6   6  13        2.42        0.00     10.41 o 
  -4   6  13      354.03      451.66     21.02 o 
  -2   6  13      291.52      437.64     23.72 o 
   0   6  13     1684.81     1786.43     48.61 o 
   2   6  13      597.25      582.03     25.80 o 
   4   6  13      165.61      125.06     13.86 o 
   6   6  13      182.74       65.55     13.30 o 
   8   6  13     1382.43     1362.98     39.19 o 
  10   6  13        1.03       15.34     14.46 o 
  12   6  13      514.71      502.30     29.90 o 
  14   6  13        4.74        0.00     14.29 o 
 -13   7  13      104.47       50.79     28.04 o 
 -11   7  13      200.56      237.14     25.96 o 
  -9   7  13        0.03        3.40     14.79 o 
  -7   7  13      433.51      344.10     25.79 o 
  -5   7  13       40.27       10.68     12.64 o 
  -3   7  13       96.30       66.54     14.04 o 
  -1   7  13     1200.71     1153.19     40.90 o 
   1   7  13      901.19      837.95     33.90 o 
   3   7  13       33.48       29.71     13.85 o 
   5   7  13       73.45       50.56     13.90 o 
   7   7  13      114.28      153.99     19.47 o 
   9   7  13       32.70       35.18     15.45 o 
  11   7  13        0.59        0.00     15.60 o 
  -8   8  13      134.84      152.59     22.78 o 
  -6   8  13       37.18       36.76     17.30 o 
  -4   8  13      294.00      227.83     26.11 o 
  -2   8  13      537.33      513.89     34.97 o 
   0   8  13     1038.78     1055.43     43.12 o 
   2   8  13        0.31       46.56     17.94 o 
   4   8  13      766.66      796.67     50.02 o 
   6   8  13        7.73       10.43     15.62 o 
 -20   0  14       33.49       14.37     19.11 o 
 -18   0  14     2291.91     2363.87     98.77 o 
 -16   0  14        0.66        0.00     15.59 o 
 -14   0  14      402.56      428.79     42.51 o 
 -12   0  14      277.40      218.01     31.72 o 
 -10   0  14     6238.63     6206.25    232.51 o 
  -8   0  14     1627.80     1943.07    116.70 o 
  -6   0  14     1851.65     2030.32     99.90 o 
  -4   0  14       92.70      164.63     53.93 o 
  -2   0  14     5869.70     5412.31    258.15 o 
   0   0  14      388.88      544.59     72.49 o 
   2   0  14     1376.06     1391.54    106.09 o 
   4   0  14      397.30      450.88     68.96 o 
   6   0  14       61.86       12.09     22.90 o 
   8   0  14      231.51      151.84     33.48 o 
  10   0  14     2948.56     2910.52    205.99 o 
  12   0  14     1113.13      916.25     70.09 o 
  14   0  14      431.47      675.90     67.19 o 
  16   0  14       10.41       48.87     34.23 o 
  18   0  14       18.25       19.51     36.00 o 
 -21   1  14      109.90      156.33     24.44 o 
 -19   1  14      582.14      621.03     37.07 o 
 -17   1  14      290.11      323.38     26.84 o 
 -15   1  14       62.46       75.57     15.09 o 
 -13   1  14      996.14     1176.14     39.67 o 
 -11   1  14      951.32      987.73     53.66 o 
  -9   1  14      290.15      238.34     22.76 o 
  -7   1  14      642.73      681.01     43.07 o 
  -5   1  14       75.53      103.02     20.98 o 
  -3   1  14     1089.40     1150.89     52.04 o 
  -1   1  14      425.25      458.30     46.21 o 
   1   1  14      419.03      480.39     48.12 o 
   3   1  14      694.79      889.89    122.89 o 
   5   1  14       27.61       20.89     15.12 o 
   7   1  14      171.57      179.75     23.22 o 
   9   1  14      614.30      636.39     39.09 o 
  11   1  14      471.44      596.17     39.92 o 
  13   1  14       28.00        0.00     18.91 o 
  15   1  14      342.95      349.37     35.54 o 
  17   1  14      260.64      203.62     33.43 o 
 -20   2  14      305.18      319.14     31.90 o 
 -18   2  14      431.13      490.72     37.43 o 
 -16   2  14     1081.84      975.22     48.11 o 
 -14   2  14       81.69       45.64     17.68 o 
 -12   2  14     1482.57     1570.70     52.57 o 
 -10   2  14      529.81      548.61     33.21 o 
  -8   2  14      207.11      279.59     24.46 o 
  -6   2  14        6.83       15.26     14.80 o 
  -4   2  14      720.74      796.08     69.69 o 
  -2   2  14       86.45       76.79     21.02 o 
   0   2  14        0.24        0.00     17.33 o 
   2   2  14      327.77      226.32     36.74 o 
   4   2  14      112.07      148.35     23.98 o 
   6   2  14      238.19      335.28     27.75 o 
   8   2  14       92.87      186.15     24.19 o 
  10   2  14       25.73       48.58     21.70 o 
  12   2  14      550.10      385.71     40.58 o 
  14   2  14        0.19       25.19     20.81 o 
  16   2  14     1339.57     1589.95     69.42 o 
 -19   3  14      318.97      380.77     42.45 o 
 -17   3  14      171.94      162.31     36.25 o 
 -15   3  14       99.72      145.85     29.20 o 
 -13   3  14      209.24      219.76     25.70 o 
 -11   3  14      495.84      666.92     37.77 o 
  -9   3  14      681.03      667.18     36.79 o 
  -7   3  14       85.02       46.37     15.45 o 
  -5   3  14      763.69      744.85     35.71 o 
  -3   3  14     1040.69     1088.03     52.70 o 
  -1   3  14      127.80      220.54     34.74 o 
   1   3  14      408.16      261.69     38.52 o 
   3   3  14      679.54      555.51     53.13 o 
   5   3  14     1179.13     1262.08     55.44 o 
   7   3  14      320.95      282.97     26.85 o 
   9   3  14     1860.90     1905.85     62.29 o 
  11   3  14      122.36       69.40     19.75 o 
  13   3  14       76.08       45.89     21.53 o 
  15   3  14      254.55      165.82     28.26 o 
 -18   4  14      148.31      208.83     38.02 o 
 -16   4  14      853.53      825.87     70.88 o 
 -14   4  14      166.50      255.24     30.57 o 
 -12   4  14     3144.36     2888.83     79.50 o 
 -10   4  14     1697.21     1693.55     49.41 o 
  -8   4  14      241.72      209.31     18.71 o 
  -6   4  14      505.36      539.59     27.11 o 
  -4   4  14     1554.44     1463.67     45.29 o 
  -2   4  14     2496.32     2407.43     70.22 o 
   0   4  14        0.65       74.43     22.88 o 
   2   4  14      362.32      469.48     39.58 o 
   4   4  14      981.62     1006.24     38.11 o 
   6   4  14       89.57       83.43     15.51 o 
   8   4  14     2863.18     2983.84     73.82 o 
  10   4  14      698.07      736.47     38.26 o 
  12   4  14      786.92      753.81     40.39 o 
  14   4  14      328.36      425.43     33.04 o 
 -15   5  14      162.61      177.46     33.11 o 
 -13   5  14      692.89      689.59     46.18 o 
 -11   5  14     2103.28     1925.75     61.60 o 
  -9   5  14      270.05      348.64     36.24 o 
  -7   5  14       55.53       62.19     12.92 o 
  -5   5  14      756.83      849.58     36.50 o 
  -3   5  14      678.79      620.25     31.34 o 
  -1   5  14      240.36      270.39     30.59 o 
   1   5  14        0.19        9.48     15.41 o 
   3   5  14      791.53     1073.32     47.93 o 
   5   5  14      101.98      194.21     21.45 o 
   7   5  14      880.83      931.47     60.44 o 
   9   5  14     1087.90      989.94     42.29 o 
  11   5  14     2471.82     2909.78     76.32 o 
  13   5  14        8.37        0.00     18.31 o 
 -14   6  14       27.54       45.23     20.25 o 
 -12   6  14       62.48       66.28     20.45 o 
 -10   6  14      686.08      607.16     36.26 o 
  -8   6  14        4.13        0.00     12.84 o 
  -6   6  14       46.12       18.05     14.22 o 
  -4   6  14      199.50      187.12     20.93 o 
  -2   6  14      947.60      794.42     37.89 o 
   0   6  14      160.02      206.44     22.00 o 
   2   6  14        6.40       12.11     16.58 o 
   4   6  14      383.42      339.44     25.72 o 
   6   6  14     1086.30     1094.92     42.28 o 
   8   6  14      799.40      814.83     34.65 o 
  10   6  14     1042.85     1042.84     42.12 o 
  -9   7  14        4.59        0.00     13.51 o 
  -7   7  14        0.01        0.00     12.48 o 
  -5   7  14      863.11      858.99     35.99 o 
  -3   7  14     2123.19     2467.94     61.26 o 
  -1   7  14      322.54      416.79     29.37 o 
   1   7  14      266.93      338.48     30.51 o 
   3   7  14      852.24      794.29     41.28 o 
   5   7  14      421.13      646.53     33.82 o 
   7   7  14        0.12       26.45     18.66 o 
 -19   1  15       36.62       45.23     16.34 o 
 -17   1  15      162.74      266.14     30.38 o 
 -15   1  15      102.17      135.15     23.72 o 
 -13   1  15       16.05       17.17     15.24 o 
 -11   1  15     1054.20     1167.55     76.55 o 
  -9   1  15       31.11       20.65     19.35 o 
  -7   1  15       21.20       45.57     21.85 o 
  -5   1  15      571.39      485.83     79.57 o 
  -3   1  15       17.53       82.57     24.91 o 
  -1   1  15      105.61       42.44     21.25 o 
   1   1  15       75.79       63.65     29.17 o 
   3   1  15       46.33       27.41     22.40 o 
   5   1  15        3.50       10.34     24.91 o 
   7   1  15     1075.58      938.06    129.08 o 
   9   1  15      114.14      165.46     24.81 o 
  11   1  15       13.17       37.07     21.78 o 
  13   1  15       69.12      130.32     26.60 o 
  15   1  15        3.03        0.00     20.71 o 
 -18   2  15      195.57      303.63     32.57 o 
 -16   2  15      135.72      161.59     24.83 o 
 -14   2  15      549.64      404.84     34.62 o 
 -12   2  15        3.80        9.96     16.41 o 
 -10   2  15        0.77        6.65     14.47 o 
  -8   2  15      176.27      175.98     24.37 o 
  -6   2  15        4.65       11.46     18.10 o 
  -4   2  15     1185.58     1225.15     68.46 o 
  -2   2  15       85.27       76.12     24.36 o 
   0   2  15      153.62      191.61     33.69 o 
   2   2  15        0.01       17.68     23.10 o 
   4   2  15      118.92      170.36     36.19 o 
   6   2  15       85.78       98.13     33.76 o 
   8   2  15      573.98      483.67     61.91 o 
  10   2  15      240.44      234.13     28.53 o 
  12   2  15       12.98       16.76     20.11 o 
  14   2  15      177.84       94.79     25.26 o 
 -17   3  15        4.97        4.69     28.61 o 
 -15   3  15       92.93      128.81     24.23 o 
 -13   3  15        0.85        0.00     12.83 o 
 -11   3  15       92.36       82.70     20.90 o 
  -9   3  15       53.35       91.55     20.21 o 
  -7   3  15        1.81        0.00     13.77 o 
  -5   3  15      233.20      380.17     44.54 o 
  -3   3  15     2745.30     2986.75    121.10 o 
  -1   3  15      394.34      374.66     45.62 o 
   1   3  15      495.25      508.52     52.11 o 
   3   3  15      654.36      692.98     62.36 o 
   5   3  15      136.13      161.85     36.87 o 
   7   3  15      306.78      245.62     41.87 o 
   9   3  15       40.24        0.00     18.02 o 
  11   3  15       38.60        0.00     18.27 o 
  13   3  15       29.34       23.55     21.63 o 
 -14   4  15      145.71      165.59     26.04 o 
 -12   4  15      576.24      527.16     41.45 o 
 -10   4  15      351.88      363.78     34.68 o 
  -8   4  15        3.61        7.04     15.91 o 
  -6   4  15       54.23       38.77     19.05 o 
  -4   4  15       35.82       36.65     22.90 o 
  -2   4  15       26.02       31.69     24.16 o 
   0   4  15       11.40       60.12     23.78 o 
   2   4  15      412.75      535.55     55.12 o 
   4   4  15        1.29       16.66     24.91 o 
   6   4  15      158.45      271.25     45.39 o 
   8   4  15      246.84      116.19     26.63 o 
  10   4  15       44.73       21.09     19.51 o 
  12   4  15       63.73        7.64     19.43 o 
 -13   5  15      462.50      511.13     36.13 o 
 -11   5  15        0.27        9.61     13.77 o 
  -9   5  15      105.44      129.12     21.48 o 
  -7   5  15        7.95        8.72     13.73 o 
  -5   5  15      321.94      336.64     29.57 o 
  -3   5  15        0.97        0.00     16.77 o 
  -1   5  15      308.27      363.69     37.06 o 
   1   5  15       33.98       79.47     24.38 o 
   3   5  15       85.41       61.68     23.31 o 
   5   5  15       31.51       29.17     24.38 o 
   7   5  15      125.63      132.54     30.08 o 
   9   5  15      159.10      157.56     25.95 o 
 -10   6  15        0.34        0.00     14.00 o 
  -8   6  15       82.25       50.99     18.64 o 
  -6   6  15       53.41       47.61     18.21 o 
  -4   6  15       34.81        0.00     15.28 o 
  -2   6  15       32.47       35.24     19.94 o 
   0   6  15       10.24        0.00     19.10 o 
   2   6  15        6.04       12.76     17.23 o 
   4   6  15        6.45        0.00     19.63 o 
   6   6  15        0.66        0.00     21.30 o 
 -16   0  16       19.93       34.88     20.37 o 
 -14   0  16      593.58      740.86     83.10 o 
 -12   0  16      232.19      187.42     47.74 o 
 -10   0  16       10.22        0.00     26.52 o 
  -8   0  16       30.92       14.15     30.06 o 
  -6   0  16     1128.50     1419.83    109.63 o 
  -4   0  16      432.79      419.05     65.42 o 
  -2   0  16      353.43      463.26     74.26 o 
   0   0  16     1072.25      866.39     97.25 o 
   2   0  16      731.41      875.24    100.78 o 
   4   0  16      466.87      482.71     77.80 o 
   6   0  16     3511.36     4248.87    238.70 o 
   8   0  16      124.24       88.41     45.97 o 
  10   0  16      330.87      289.98     74.26 o 
  12   0  16       21.45        2.50     39.78 o 
 -15   1  16     1453.92     1682.03     69.07 o 
 -13   1  16       50.20       55.16     20.01 o 
 -11   1  16      225.65      220.22     35.01 o 
  -9   1  16       50.51      141.93     31.18 o 
  -7   1  16      173.31      206.41     76.91 o 
  -5   1  16      229.12      207.37     34.37 o 
  -3   1  16      631.46      698.94     60.63 o 
  -1   1  16     1188.01     1219.95     73.73 o 
   1   1  16       67.40       62.42     28.43 o 
   3   1  16        9.94      224.51    174.16 o 
   5   1  16      104.09      118.14     33.96 o 
   7   1  16      149.86       99.14     36.49 o 
   9   1  16      518.82      500.30     61.88 o 
  11   1  16       12.15       45.75     34.37 o 
 -14   2  16      322.85      269.73     31.91 o 
 -12   2  16      685.80      760.07     46.81 o 
 -10   2  16       47.49       26.28     17.29 o 
  -8   2  16      598.19      662.62     63.65 o 
  -6   2  16      697.01      661.91    103.44 o 
  -4   2  16       62.07       63.69     28.11 o 
  -2   2  16     3299.01     3507.47    139.96 o 
   0   2  16     1086.20     1284.23    109.63 o 
   2   2  16      467.44      379.97     50.07 o 
   4   2  16      258.33      426.52    175.93 o 
   6   2  16      298.30      348.72     50.62 o 
   8   2  16      441.21      682.72     69.98 o 
  10   2  16       32.47       66.23     42.44 o 
  12   2  16      311.82      403.65     42.68 o 
 -13   3  16      962.83     1006.24     51.38 o 
 -11   3  16        0.23        0.00     15.56 o 
  -9   3  16      307.18      406.18     37.77 o 
  -7   3  16        4.44        9.72     22.10 o 
  -5   3  16      160.80      146.61     32.69 o 
  -3   3  16       15.51        0.00     19.11 o 
  -1   3  16     1933.91     1987.54     98.56 o 
   1   3  16      194.83      227.11     40.27 o 
   3   3  16       16.62        2.21     24.63 o 
   5   3  16      539.96      422.92     54.63 o 
   7   3  16     1012.72     1137.71     82.22 o 
   9   3  16        1.47       18.27     29.70 o 
 -12   4  16       68.55      116.76     23.76 o 
 -10   4  16      486.61      450.71     40.26 o 
  -8   4  16      346.97      358.03     35.64 o 
  -6   4  16      335.82      420.22     48.00 o 
  -4   4  16       42.51       65.74     28.11 o 
  -2   4  16      180.30      216.43     57.46 o 
   0   4  16       76.19       96.55     45.97 o 
   2   4  16      100.39       47.42     30.16 o 
   4   4  16        7.97        0.00     45.97 o 
   6   4  16       79.41      167.83     39.77 o 
   8   4  16       69.74       82.41     37.39 o 
  -7   5  16     1596.93     1809.96     64.16 o 
  -5   5  16       33.37       32.94     20.90 o 
  -3   5  16       21.35       30.02     20.66 o 
  -1   5  16       39.47       52.49     23.33 o 
   1   5  16      303.74      317.69     36.79 o 
   3   5  16      862.81      773.78     56.35 o 
   5   5  16      119.05       26.54     27.09 o 
 -11   1  17      355.70      345.12     43.76 o 
  -9   1  17      329.73      246.66     38.76 o 
  -7   1  17        1.45        0.00     19.35 o 
  -5   1  17       44.18       21.22     25.01 o 
  -3   1  17       10.41        8.49     38.90 o 
  -1   1  17      176.87      279.58     42.45 o 
   1   1  17      154.83      168.64     38.76 o 
   3   1  17       22.25        0.00     30.94 o 
   5   1  17       68.05       27.35     28.89 o 
   7   1  17       36.45       87.52     37.51 o 
 -10   2  17       10.93        0.00     30.06 o 
  -8   2  17       35.15       53.04     28.29 o 
  -6   2  17        8.98        0.00     20.37 o 
  -4   2  17        3.53       38.51     24.53 o 
  -2   2  17       41.31      152.92     36.00 o 
   0   2  17      380.28      301.64     46.28 o 
   2   2  17       37.74       37.13     27.61 o 
   4   2  17      235.67      306.63    104.32 o 
   6   2  17       13.53       15.22     28.43 o 
  -9   3  17        1.83        0.00     19.54 o 
  -7   3  17       27.32       11.68     23.36 o 
  -5   3  17       24.54       45.43     24.16 o 
  -3   3  17       59.40       27.60     25.43 o 
  -1   3  17      589.17      601.73     61.12 o 
   1   3  17       97.86       98.57     36.95 o 
   3   3  17        1.33        0.00     25.43 o 
   5   3  17      195.72      218.38     83.10 o 
  -4   4  17       69.59       70.58     28.78 o 
  -2   4  17      490.09      555.80     60.12 o 
   0   4  17      113.61       95.73     33.95 o 
  -4   0  18      270.03      468.56     79.57 o 
  -2   0  18      550.77      604.71     90.18 o 
   0   0  18       36.84       58.35     47.74 o 
                                                 
